# Supplementary material for: ZNF432 stimulates PARylation and inhibits DNA resection to balance PARPi sensitivity and resistance
Source: Nucleic Acids Res. 2023 Oct 12;51(20):11056–79. doi: 10.1093/nar/gkad791 (PMC10639050; doi:10.1093/nar/gkad791)
Supplement: gkad791_Supplemental_Files [file gkad791_supplemental_files.zip]

Archive with 3 entries (3 files):
- _ Supplementary data ZNF432 V11 FINAL.pdf
- _ Supplementary Table-6.xlsx
- _ ZNF432 Figures_V11 ONLY SUPP.pdf
