# Supplementary material for: ZNF432 stimulates PARylation and inhibits DNA resection to balance PARPi sensitivity and resistance
Source: Nucleic Acids Res. 2023 Oct 12;51(20):11056–79. doi: 10.1093/nar/gkad791 (PMC10639050; doi:10.1093/nar/gkad791)
Supplement: gkad791_Supplemental_Files [file gkad791_supplemental_files.zip › _ Supplementary Table-6.xlsx]

## Sheet: GFP (Non specific binding)
Accession	Description	Gene	|Log Prob|	Best |Log Prob|	Best score	Total Intensity	# of spectra	# of unique peptides	# of mod peptides	Coverage %	# AA's in protein
	GFP		194.03	7.1	635.4	2.70938e+10	1466	114	76	24.51	914
P68363	Tubulin alpha-1B chain	TUBA1B	63.42	5.06	525.3	2.4625e+08	135	27	7	60.31	451
P0DMV8	Heat shock 70 kDa protein 1A	HSPA1A	55.16	4.13	512.2	1.36305e+08	117	28	8	43.37	641
P11142	Heat shock cognate 71 kDa protein	HSPA8	51.52	5.46	610.9	1.28586e+08	100	30	11	37.31	646
Q4VCS5	Angiomotin	AMOT	49.96	4.88	620.1	7.90623e+07	114	26	6	28.04	1084
P15924	Desmoplakin	DSP	43.09	3.07	391.6	4.59365e+07	90	48	8	19.3	2871
P07437	Tubulin beta chain	TUBB	41.36	4.68	558.5	9.67444e+07	117	29	16	59.68	444
Q04637	Eukaryotic translation initiation factor 4 gamma 1	EIF4G1	38.05	3.24	420.6	3.81975e+07	61	27	4	18.26	1599
P27708	CAD protein	CAD	28.33	3.64	467.6	2.14383e+07	30	20	1	12.31	2225
P08670	Vimentin	VIM	26.63	3.38	434.7	2.86297e+07	53	20	4	33.26	466
Q15149	Plectin	PLEC	26.27	3.41	337	1.62562e+07	46	34	1	8.01	4684
P04075	Fructose-bisphosphate aldolase A	ALDOA	21.23	4.73	460.1	3.67263e+07	42	13	3	36.26	364
P25705	ATP synthase subunit alpha, mitochondrial	ATP5F1A	20.07	2.93	295.4	7491268	21	14	0	32.73	553
Q00341	Vigilin	HDLBP	18.62	3.12	291.9	1.86841e+07	33	18	2	20.03	1268
P04637	Cellular tumor antigen p53	TP53	17.37	4.45	502.4	2.24816e+07	41	12	3	31.55	393
P05141	ADP/ATP translocase 2	SLC25A5	13.75	2.97	325.1	1.61115e+07	24	13	4	33.56	298
P61088	Ubiquitin-conjugating enzyme E2 N	UBE2N	13.6	3.37	372	1.33855e+07	21	8	1	48.03	152
P06576	ATP synthase subunit beta, mitochondrial	ATP5F1B	13.25	3.58	472.6	4.47396e+07	28	8	2	20.98	529
P60842	Eukaryotic initiation factor 4A-I	EIF4A1	12.97	2.96	341.5	7.95913e+06	22	11	1	29.31	406
Q96S55	ATPase WRNIP1	WRNIP1	12.51	2.92	322.2	9.16374e+06	28	12	1	18.05	665
Q06830	Peroxiredoxin-1	PRDX1	11.92	3.47	375.4	1.31955e+07	31	5	1	20.6	199
Q6FI13	Histone H2A type 2-A	H2AC18	10.59	3.54	464.9	9.73001e+06	13	5	0	29.23	130
Q15366	Poly(rC)-binding protein 2	PCBP2	10.25	3.96	489.2	1.7283e+07	30	6	0	22.47	365
P07900	Heat shock protein HSP 90-alpha	HSP90AA1	10.22	3.78	385.4	8.97326e+06	14	7	0	11.2	732
Q15750	TGF-beta-activated kinase 1 and MAP3K7-binding protein 1	TAB1	10.17	3.5	368	9.00075e+06	11	7	1	16.27	504
P62979	Ubiquitin-40S ribosomal protein S27a	RPS27A	10.06	3.49	511.5	2.98768e+07	28	5	2	29.49	156
P63261	Actin, cytoplasmic 2	ACTG1	9.87	2.96	329.6	1.22221e+07	25	9	4	30.67	375
Q8N3R9	MAGUK p55 subfamily member 5	MPP5	9.7	3.24	338.8	9.97519e+06	20	10	0	19.41	675
P02787	Serotransferrin	TF	9.55	2.75	263.3	7.30086e+06	20	12	1	20.49	698
Q5VTE0	Putative elongation factor 1-alpha-like 3	EEF1A1P5	9.02	4.09	404.6	9.22679e+06	10	6	2	13.85	462
Q9UNF1	Melanoma-associated antigen D2	MAGED2	8.45	3.36	386.5	2729849	5	5	0	6.93	606
P31689	DnaJ homolog subfamily A member 1	DNAJA1	8.11	2.58	370	1.67512e+07	13	6	2	9.82	397
P38646	Stress-70 protein, mitochondrial	HSPA9	8.08	3.17	310.5	4.13728e+06	10	5	1	7.36	679
P63244	Receptor of activated protein C kinase 1	RACK1	7.98	2.62	296.2	6.52458e+06	22	10	1	29.02	317
P62805	Histone H4	H4C1	7.96	3.37	342.9	4.80238e+06	11	4	1	35.92	103
Q06323	Proteasome activator complex subunit 1	PSME1	7.94	3.58	449.9	1.00672e+07	14	7	1	35.34	249
O14654	Insulin receptor substrate 4	IRS4	7.88	2.07	236.7	4630644	13	10	0	9.39	1257
P04792	Heat shock protein beta-1	HSPB1	7.39	2.9	308.9	1.02522e+07	12	6	1	28.29	205
O00571	ATP-dependent RNA helicase DDX3X	DDX3X	7.35	3.66	506.3	3.84425e+06	10	10	1	22.51	662
P25789	Proteasome subunit alpha type-4	PSMA4	7.32	2.81	334.7	9.08117e+06	15	7	1	27.97	261
P55209	Nucleosome assembly protein 1-like 1	NAP1L1	7.05	2.97	284.1	12334877	15	6	1	25.58	391
P21796	Voltage-dependent anion-selective channel protein 1	VDAC1	6.96	3.49	403.6	4.57317e+06	9	6	0	26.15	283
Q15819	Ubiquitin-conjugating enzyme E2 variant 2	UBE2V2	6.8	1.91	284.4	1.01262e+07	23	6	2	44.83	145
P62136	Serine/threonine-protein phosphatase PP1-alpha catalytic subunit	PPP1CA	6.4	2.9	341.7	3.56911e+06	8	6	0	22.12	330
P45880	Voltage-dependent anion-selective channel protein 2	VDAC2	6.4	3.54	439.3	1.21824e+06	3	3	0	10.54	294
O95816	BAG family molecular chaperone regulator 2	BAG2	6.37	3.25	475.3	1.05905e+07	12	5	2	33.65	211
P54136	Arginine--tRNA ligase, cytoplasmic	RARS1	6.23	3.74	352.9	1.81188e+06	5	5	0	9.55	660
U3KQK0	Histone H2B	H2BC15	5.95	2.24	386.5	4910333	13	7	2	34.34	166
Q12905	Interleukin enhancer-binding factor 2	ILF2	5.8	3.32	293.4	5.43561e+06	8	3	0	11.28	390
Q71U36	Tubulin alpha-1A chain	TUBA1A	5.64	3.65	440.1	6042634	6	2	0	5.99	451
Q15365	Poly(rC)-binding protein 1	PCBP1	5.4	2.68	317.5	3.66505e+06	6	3	0	12.08	356
P13639	Elongation factor 2	EEF2	5.38	2.58	314.6	8.08595e+06	16	10	1	15.62	858
O00165	HCLS1-associated protein X-1	HAX1	5.32	1.92	262.3	4.53524e+06	11	6	1	26.16	279
Q15008	26S proteasome non-ATPase regulatory subunit 6	PSMD6	5.31	4.16	430.8	1.18607e+07	10	8	2	15.42	389
P14923	Junction plakoglobin	JUP	5.16	2.69	299.4	3.14335e+06	6	6	0	10.34	745
O43242	26S proteasome non-ATPase regulatory subunit 3	PSMD3	5.13	3.04	447.1	5.31896e+06	7	3	0	6.55	534
Q16891	MICOS complex subunit MIC60	IMMT	5.03	2.75	282.4	1.17796e+06	5	4	1	6.99	758
P12236	ADP/ATP translocase 3	SLC25A6	5	3.14	344.8	2.17754e+06	4	2	0	7.38	298
A5YKK6	CCR4-NOT transcription complex subunit 1	CNOT1	4.84	3.04	277.5	2.58801e+07	10	7	3	3.54	2376
P22392	Nucleoside diphosphate kinase B	NME2	4.83	3.13	382.4	1.89949e+06	6	3	1	15.79	152
P63092	Guanine nucleotide-binding protein G(s) subunit alpha isoforms short	GNAS	4.8	1.98	298.6	2.72444e+06	10	6	0	15.74	394
P24534	Elongation factor 1-beta	EEF1B2	4.77	3.38	323.1	4.69473e+06	9	2	0	10.67	225
P23381	Tryptophan--tRNA ligase, cytoplasmic	WARS1	4.75	2.83	273.6	4.46566e+06	6	5	0	9.98	471
Q5SW79	Centrosomal protein of 170 kDa	CEP170	4.65	2.9	316.5	2636271	9	5	0	3.22	1584
O95347	Structural maintenance of chromosomes protein 2	SMC2	4.64	3.01	444.3	3.65444e+07	9	5	4	2.01	1197
P07814	Bifunctional glutamate/proline--tRNA ligase	EPRS1	4.61	1.5	228.8	4.28308e+06	12	8	3	8.13	1512
Q8N0X7	Spartin	SPART	4.6	2.83	274.9	2.72076e+06	8	4	0	7.81	666
O95613	Pericentrin	PCNT	4.59	2.56	347.3	3.13454e+06	9	9	1	3.69	3336
Q9NZL4	Hsp70-binding protein 1	HSPBP1	4.54	2.77	284.2	1.66218e+06	3	3	0	14.48	359
P52292	Importin subunit alpha-1	KPNA2	4.49	3.49	332.7	1.83496e+06	4	3	0	8.32	529
P10412	Histone H1.4	H1-4	4.43	1.44	281.9	3.5144e+06	13	4	0	15.07	219
P28066	Proteasome subunit alpha type-5	PSMA5	4.4	1.68	304.3	2.20236e+06	3	3	0	12.03	241
P84090	Enhancer of rudimentary homolog	ERH	4.38	3.19	447.5	1.13586e+06	3	2	0	16.35	104
Q96Q89	Kinesin-like protein KIF20B	KIF20B	4.32	2.64	575.5	1.36577e+08	27	2	0	0.49	1820
P02788	Lactotransferrin	LTF	4.29	3.21	430	9.67585e+06	12	5	0	4.23	710
P63241	Eukaryotic translation initiation factor 5A-1	EIF5A	4.28	4.26	424.6	1.32618e+06	2	1	0	7.79	154
Q04323	UBX domain-containing protein 1	UBXN1	4.25	2.27	304.3	7.48714e+06	5	3	1	15.49	297
P48444	Coatomer subunit delta	ARCN1	4.24	2.81	244.8	3.31168e+06	9	5	1	9.59	511
P00374	Dihydrofolate reductase	DHFR	4.21	1.69	362.5	1.29246e+06	4	4	1	21.93	187
O43318	Mitogen-activated protein kinase kinase kinase 7	MAP3K7	4.19	2.58	290.9	1.18818e+06	3	3	1	5.28	606
P41252	Isoleucine--tRNA ligase, cytoplasmic	IARS1	4.15	1.78	229.8	3.9206e+06	11	10	1	10.3	1262
Q9UHD8	Septin-9	SEPTIN9	4.07	2.14	333.2	2.4848e+06	7	4	1	6.66	586
P49327	Fatty acid synthase	FASN	4	2.2	271.4	2.37232e+06	6	5	1	2.71	2511
Q9NVI7	ATPase family AAA domain-containing protein 3A	ATAD3A	3.95	1.92	247.7	1.3535e+06	5	5	1	10.25	634
P35232	Prohibitin	PHB	3.9	2.7	247.9	2.17254e+06	6	3	0	13.24	272
O96000	NADH dehydrogenase [ubiquinone] 1 beta subcomplex subunit 10	NDUFB10	3.9	3.9	370.3	407564	1	1	0	8.14	172
P22087	rRNA 2'-O-methyltransferase fibrillarin	FBL	3.86	3.8	292.5	2.01863e+06	4	2	0	7.17	321
Q9Y678	Coatomer subunit gamma-1	COPG1	3.86	3.56	364.2	888254	2	2	0	2.75	874
Q99623	Prohibitin-2	PHB2	3.85	2.27	271.7	5.4111e+06	11	5	1	19.4	299
Q14141	Septin-6	SEPTIN6	3.84	3.4	365.4	2365976	6	4	1	8.76	434
Q9H078	Caseinolytic peptidase B protein homolog	CLPB	3.8	3	314.3	2.03094e+06	4	3	0	5.17	677
P56192	Methionine--tRNA ligase, cytoplasmic	MARS1	3.79	3.47	373	1.10133e+06	2	2	0	2.56	900
P08133	Annexin A6	ANXA6	3.78	2.23	392.9	1.49367e+06	4	4	0	6.69	673
Q7KZF4	Staphylococcal nuclease domain-containing protein 1	SND1	3.75	2.1	275.7	2.12436e+06	7	6	1	7.58	910
P81605	Dermcidin	DCD	3.73	2.51	314	1.15768e+07	9	3	0	22.73	110
Q15029	116 kDa U5 small nuclear ribonucleoprotein component	EFTUD2	3.7	2.37	316.2	1.08057e+06	4	4	1	5.45	972
P14678	Small nuclear ribonucleoprotein-associated proteins B and B'	SNRPB	3.7	2.43	312.8	464842	2	2	0	6.25	240
Q15843	NEDD8	NEDD8	3.6	3.6	335.3	740268	1	1	0	17.28	81
Q13162	Peroxiredoxin-4	PRDX4	3.59	3.54	428	2.71518e+06	4	1	0	4.06	271
O75179	Ankyrin repeat domain-containing protein 17	ANKRD17	3.54	2.3	299.4	561577	2	2	0	0.85	2603
Q5D862	Filaggrin-2	FLG2	3.51	3.55	424.3	772514	1	1	0	0.46	2391
Q14157	Ubiquitin-associated protein 2-like	UBAP2L	3.49	3.51	427.1	743596	1	1	0	0.83	1087
Q68CZ6	HAUS augmin-like complex subunit 3	HAUS3	3.45	3.47	302.9	565025	1	1	0	2.16	603
Q15019	Septin-2	SEPTIN2	3.41	2.49	300.7	590827	3	3	0	9.7	361
Q92600	CCR4-NOT transcription complex subunit 9	CNOT9	3.31	3.26	282.8	577429	2	2	0	10.03	299
P00403	Cytochrome c oxidase subunit 2	MT-CO2	3.21	3.2	294.2	880997	2	1	0	4.41	227
P61978	Heterogeneous nuclear ribonucleoprotein K	HNRNPK	3.15	3.16	278	326929	1	1	0	3.24	463
P48730	Casein kinase I isoform delta	CSNK1D	3.14	3.12	254.8	1.05482e+06	3	2	0	4.34	415
P52907	F-actin-capping protein subunit alpha-1	CAPZA1	3.09	2.27	381.8	6.70985e+06	10	3	0	15.03	286
P55795	Heterogeneous nuclear ribonucleoprotein H2	HNRNPH2	3.08	2.37	315.6	1.05565e+06	5	3	1	6.46	449
P35613	Basigin	BSG	3.08	2.87	227	930944	3	3	0	8.57	385
P42772	Cyclin-dependent kinase 4 inhibitor B	CDKN2B	3.07	2.97	342.6	2.31969e+06	2	2	0	29.71	138
Q96GD4	Aurora kinase B	AURKB	3.06	2.3	279.2	991504	3	3	0	9.59	344
P49458	Signal recognition particle 9 kDa protein	SRP9	3.05	3.03	353.1	1.0131e+06	2	1	0	12.79	86
O60493	Sorting nexin-3	SNX3	3.05	3	287.2	653240	2	2	0	9.88	162
P52789	Hexokinase-2	HK2	3.04	2.39	309.1	3.20338e+06	3	2	0	2.94	917
O43747	AP-1 complex subunit gamma-1	AP1G1	3.04	2.96	304.1	1.23868e+06	2	2	0	2.31	822
P49721	Proteasome subunit beta type-2	PSMB2	3.04	1.91	273.8	980117	2	2	0	5.97	201
P51610	Host cell factor 1	HCFC1	2.99	2.73	249.4	980298	4	3	0	1.97	2035
O95793	Double-stranded RNA-binding protein Staufen homolog 1	STAU1	2.96	2.65	275.6	2.2287e+06	3	3	1	4.33	577
COMMON CONTAMINANTS (ribosomal proteins, immunoglobulins, keratin)
P04264	Keratin, type II cytoskeletal 1	KRT1	108.55	6.23	648.9	3.66653e+08	263	48	15	45.34	644
P35527	Keratin, type I cytoskeletal 9	KRT9	59.61	6.26	638.9	1.818e+08	151	33	13	41.73	623
P13645	Keratin, type I cytoskeletal 10	KRT10	45.13	3.33	465.5	8.12805e+07	94	24	5	38.53	584
P35908	Keratin, type II cytoskeletal 2 epidermal	KRT2	36.26	3.35	424	9.73858e+07	80	22	4	34.9	639
P63173	60S ribosomal protein L38	RPL38	12.33	3.84	522.9	1.23553e+07	18	6	0	48.57	70
P62829	60S ribosomal protein L23	RPL23	10.37	4.07	474.5	1.31373e+07	16	3	0	25.71	140
P42677	40S ribosomal protein S27	RPS27	6.98	3.06	370.3	1.06442e+07	20	4	2	39.29	84
P02533	Keratin, type I cytoskeletal 14	KRT14	6.58	2.23	379.2	8574017	15	6	1	12.29	472
P05388	60S acidic ribosomal protein P0	RPLP0	5.62	2.8	370.1	3.15148e+06	6	3	0	9.78	317
P23396	40S ribosomal protein S3	RPS3	5.01	3.07	348.5	1.26675e+06	5	5	0	22.63	243
P62277	40S ribosomal protein S13	RPS13	4.61	3.48	262.3	2.11518e+06	5	3	0	23.84	151
P13647	Keratin, type II cytoskeletal 5	KRT5	4.23	1.58	226.6	3.20649e+06	12	4	2	8.14	590
P30050	60S ribosomal protein L12	RPL12	4.18	3.13	279.2	1.49404e+06	3	2	0	14.55	165
P46776	60S ribosomal protein L27a	RPL27A	4.03	3.45	356.8	1302243	4	2	0	14.19	148
Q07020	60S ribosomal protein L18	RPL18	4.01	2.78	287.7	759043	2	2	0	13.83	188
Q02878	60S ribosomal protein L6	RPL6	4.01	3.23	253.9	2.10492e+06	4	3	1	13.19	288
B9A064	Immunoglobulin lambda-like polypeptide 5	IGLL5	3.63	3.49	392.5	3.26631e+06	8	1	0	3.74	214
P46781	40S ribosomal protein S9	RPS9	3.59	2.06	397.5	1614193	4	4	0	14.43	194
P40429	60S ribosomal protein L13a	RPL13A	3.3	2.94	326.7	953725	4	4	1	15.27	203
P15880	40S ribosomal protein S2	RPS2	3.26	2.8	294.6	4213644	11	5	1	17.41	293
P05787	Keratin, type II cytoskeletal 8	KRT8	3.16	2.42	255.6	8.31857e+06	10	7	4	14.91	483
P32969	60S ribosomal protein L9	RPL9	2.99	3	224.3	292334	1	1	0	7.29	192

## Sheet: WT Untreated
Accession	Description	Gene	|Log Prob|	Best |Log Prob|	Best score	Total Intensity	# of spectra	# of unique peptides	# of mod peptides	Coverage %	# AA's in protein
P62805	Histone H4	H4C1	-129.84	-10.57	791.4	3280425855	439	42	15	67.96	103
O94892	Zinc finger protein 432	ZNF432	-133.04	-7.61	654.9	1.78451e+09	389	67	31	35.89	914
P16402	Histone H1.3	H1-3	-102.58	-9.1	800.5	1.44022e+09	214	31	10	29.41	221
Q6FI13	Histone H2A type 2-A	H2AC18	-52.83	-5.94	622.6	1.12022e+09	164	18	4	38.46	130
Q71DI3	Histone H3.2	H3C15	-29.57	-4.31	532	1.08631e+09	122	18	2	57.35	136
O60814	Histone H2B type 1-K	H2BC12	-38.31	-6.86	671.7	1.01233e+09	191	21	14	35.71	126
Q13263	Transcription intermediary factor 1-beta (KAP-1)	TRIM28	-149.93	-6.83	632.9	9.85644e+08	434	68	24	54.73	835
Q96Q89	Kinesin-like protein KIF20B	KIF20B	-5.81	-3.04	553.5	786139838	81	3	1	1.15	1820
P07437	Tubulin beta chain	TUBB	-110.11	-5.73	551.4	4.73103e+08	307	44	20	69.59	444
P19338	Nucleolin	NCL	-96.57	-4.99	586.9	3.99154e+08	201	46	8	37.18	710
O00308	NEDD4-like E3 ubiquitin-protein ligase WWP2	WWP2	-3.31	-2.72	342.9	3.83954e+08	18	6	0	6.9	870
P04843	Dolichyl-diphosphooligosaccharide--protein glycosyltransferase subunit 1	RPN1	-56.72	-6.59	600.5	3.69836e+08	203	31	5	53.71	607
P06748	Nucleophosmin	NPM1	-35.73	-3.59	413.2	3.14624e+08	115	25	12	38.78	294
Q99575	Ribonucleases P/MRP protein subunit POP1	POP1	-9.86	-4.18	401.3	2.90566e+08	140	8	0	5.37	1024
P52272	Heterogeneous nuclear ribonucleoprotein M	HNRNPM	-89.88	-8.38	685.8	2.43025e+08	194	49	21	39.73	730
Q00839	Heterogeneous nuclear ribonucleoprotein U	HNRNPU	-63	-4.72	523.4	2.29964e+08	167	47	13	36.97	825
P05141	ADP/ATP translocase 2	SLC25A5	-56.72	-6.72	630.1	2.27363e+08	104	26	7	48.66	298
Q9NR30	Nucleolar RNA helicase 2	DDX21	-93.67	-5.83	560.8	2.26578e+08	161	45	6	49.55	783
Q99623	Prohibitin-2	PHB2	-37.85	-5.71	593.7	2.1836e+08	62	19	1	57.19	299
P09874	Poly [ADP-ribose] polymerase 1	PARP1	-75.69	-5.36	530	2.14056e+08	157	54	13	43	1014
P68363	Tubulin alpha-1B chain	TUBA1B	-55.37	-4.88	517.3	2.09047e+08	141	30	10	50.78	451
P41252	Isoleucine--tRNA ligase, cytoplasmic	IARS1	-91.51	-7.36	623.4	2.04542e+08	134	56	13	39.06	1262
Q8WZ42	Titin	TTN	-3.17	-1.4	432.3	2.04289e+08	102	68	25	1.5	34350
P11142	Heat shock cognate 71 kDa protein	HSPA8	-62.78	-6.66	600.8	167587390	127	31	10	42.11	646
Q96PK6	RNA-binding protein 14	RBM14	-3.87	-1.43	357.9	1.65478e+08	18	7	0	10.91	669
Q9Y520	Protein PRRC2C	PRRC2C	-8.15	-3.88	269.7	1.6497e+08	39	13	0	4.52	2896
Q08211	ATP-dependent RNA helicase A	DHX9	-82.86	-5.85	579.3	1.54118e+08	137	50	13	34.96	1270
P07910	Heterogeneous nuclear ribonucleoproteins C1/C2	HNRNPC	-42.76	-5.42	549.2	1.50071e+08	103	20	6	38.57	293
P07814	Bifunctional glutamate/proline--tRNA ligase	EPRS1	-98.26	-5.17	540.6	1.46457e+08	132	69	18	43.19	1512
P14868	Aspartate--tRNA ligase, cytoplasmic	DARS1	-83.54	-4.39	552.3	1.44264e+08	98	38	8	61.68	501
Q8N257	Histone H2B type 3-B	H2BU1	-11.29	-4.28	506.3	1.43823e+08	29	3	0	7.94	126
Q01105	Protein SET	SET	-21.45	-5.43	500.7	1.4243e+08	37	9	1	33.1	290
Q9UIG0	Tyrosine-protein kinase BAZ1B	BAZ1B	-5.77	-1.39	295.8	1.32243e+08	40	18	1	9.84	1483
Q9UQ35	Serine/arginine repetitive matrix protein 2	SRRM2	-11.78	-4.06	339.3	1.15585e+08	94	21	2	6.18	2752
Q5JTH9	RRP12-like protein	RRP12	-4.36	-3.57	290.6	114899350	57	7	2	5.78	1297
P25705	ATP synthase subunit alpha, mitochondrial	ATP5F1A	-59.38	-5.28	581.3	103255598	86	32	7	47.38	553
P04075	Fructose-bisphosphate aldolase A	ALDOA	-33.34	-5.82	521.2	9.98553e+07	63	15	3	36.26	364
P54136	Arginine--tRNA ligase, cytoplasmic	RARS1	-71.91	-6.86	630.1	9.81363e+07	78	36	6	49.39	660
P06576	ATP synthase subunit beta, mitochondrial	ATP5F1B	-35.82	-4.23	483.7	9.63205e+07	93	26	13	48.96	529
Q9NWT1	p21-activated protein kinase-interacting protein 1	PAK1IP1	-3.59	-3.33	261.6	8.99691e+07	42	7	1	12.24	392
Q86UP2	Kinectin	KTN1	-14.03	-3.28	321	8.85972e+07	38	19	0	17.02	1357
Q9NZI8	Insulin-like growth factor 2 mRNA-binding protein 1	IGF2BP1	-45.47	-3.8	502	8.20331e+07	95	31	9	37.78	577
P39656	Dolichyl-diphosphooligosaccharide--protein glycosyltransferase 48 kDa subunit	DDOST	-34.8	-4.91	488.9	8.04326e+07	62	15	0	37.06	456
P0DMV8	Heat shock 70 kDa protein 1A	HSPA1A	-39.08	-4.52	460.9	7.61675e+07	86	28	7	41.81	641
P35232	Prohibitin	PHB	-40.25	-4.94	481.1	6.92819e+07	65	18	1	68.38	272
P47897	Glutamine--tRNA ligase	QARS1	-37.93	-3.93	441.4	6.85245e+07	63	29	8	37.94	775
Q92841	Probable ATP-dependent RNA helicase DDX17	DDX17	-49.85	-4.54	513.9	68069420	74	32	8	33.88	729
P35251	Replication factor C subunit 1	RFC1	-8.45	-2.96	291.2	67242221	34	13	3	10.11	1147
Q12906	Interleukin enhancer-binding factor 3	ILF3	-34.22	-4.01	539.3	6.6524e+07	70	25	7	24.94	894
Q9Y3I0	RNA-splicing ligase RtcB homolog	RTCB	-6.73	-2.56	300.5	6.62895e+07	18	9	4	23.56	505
Q7L2E3	ATP-dependent RNA helicase DHX30	DHX30	-38.72	-4.43	429.3	6.62734e+07	74	39	9	33.06	1222
Q9UMS4	Pre-mRNA-processing factor 19	PRPF19	-25.18	-4.72	552.4	6.48574e+07	59	18	4	51.79	504
Q9BVP2	Guanine nucleotide-binding protein-like 3	GNL3	-30.78	-4.89	464	6.33605e+07	53	20	3	33.88	549
P40227	T-complex protein 1 subunit zeta	CCT6A	-4.61	-3.06	483.3	6.2926e+07	42	3	1	3.58	531
P56192	Methionine--tRNA ligase, cytoplasmic	MARS1	-49.67	-4.27	569.5	5.80333e+07	57	27	4	30.11	900
P00736	Complement C1r subcomponent	C1R	-13.23	-3.92	442.7	5.5833e+07	51	8	2	7.38	705
Q9P2J5	Leucine--tRNA ligase, cytoplasmic	LARS1	-42.21	-4.49	494.8	5.10159e+07	59	38	9	36.31	1176
P37108	Signal recognition particle 14 kDa protein	SRP14	-17.77	-3.82	392.3	5.04777e+07	25	6	1	35.29	136
P17844	Probable ATP-dependent RNA helicase DDX5	DDX5	-29.8	-4.64	487.4	4.90401e+07	43	18	3	31.92	614
P21796	Voltage-dependent anion-selective channel protein 1	VDAC1	-30.61	-5.35	427.3	4.7914e+07	56	20	5	64.31	283
P38159	RNA-binding motif protein, X chromosome	RBMX	-22.38	-4.35	497.1	4.64142e+07	37	10	1	21.74	391
O43390	Heterogeneous nuclear ribonucleoprotein R	HNRNPR	-21.85	-3.37	361.8	4.32459e+07	41	17	1	23.22	633
Q5TEC6	Histone H3	H3-2	-3.09	-1.53	307.2	4.31742e+07	12	3	2	8.09	136
Q9NW13	RNA-binding protein 28	RBM28	-15.06	-4.02	375.5	4.31259e+07	40	16	1	19.37	759
Q15046	Lysine--tRNA ligase	KARS1	-34.53	-4.41	450.3	4.16433e+07	43	25	9	35.01	597
O60264	SWI/SNF-related matrix-associated actin-dependent regulator of chromatin subfamily A member 5	SMARCA5	-14.62	-2.58	331.6	4.05628e+07	39	19	5	17.68	1052
Q07065	Cytoskeleton-associated protein 4	CKAP4	-29.09	-4.19	561.8	3.86768e+07	51	25	6	49.17	602
Q9BQG0	Myb-binding protein 1A	MYBBP1A	-32.56	-3.85	418.3	3.82366e+07	42	21	3	15.51	1328
P02452	Collagen alpha-1(I) chain	COL1A1	-4.01	-3.63	493.3	3.74145e+07	25	7	5	3.76	1464
Q96AG4	Leucine-rich repeat-containing protein 59	LRRC59	-16.73	-4.92	532.7	3.6484e+07	34	9	2	25.41	307
P31943	Heterogeneous nuclear ribonucleoprotein H	HNRNPH1	-11.41	-3.93	405.5	36143186	32	11	5	32.07	449
P04844	Dolichyl-diphosphooligosaccharide--protein glycosyltransferase subunit 2	RPN2	-11.82	-2.68	399	3.57148e+07	39	16	4	24.41	631
Q6P158	Putative ATP-dependent RNA helicase DHX57	DHX57	-12.44	-2.75	301.8	35672223	37	18	5	13.78	1386
Q9Y4G6	Talin-2	TLN2	-4.18	-3.19	365.3	3.52349e+07	19	6	0	2.2	2542
P28799	Progranulin	GRN	-6.37	-4.04	453.8	3.50526e+07	17	5	2	13.49	593
Q5VTE0	Putative elongation factor 1-alpha-like 3	EEF1A1P5	-25.16	-5.57	580.9	3.4526e+07	33	12	5	30.52	462
O75475	PC4 and SFRS1-interacting protein	PSIP1	-3.42	-1.36	283.9	3.42447e+07	16	6	1	11.7	530
Q01780	Exosome component 10	EXOSC10	-19.81	-4.56	474.2	34119981	38	24	8	29.83	885
Q99459	Cell division cycle 5-like protein	CDC5L	-26.53	-4.51	478.1	3.4074e+07	34	20	4	25.81	802
Q9BQ67	Glutamate-rich WD repeat-containing protein 1	GRWD1	-22.59	-3.77	391.8	3.364e+07	27	10	1	33.86	446
P68400	Casein kinase II subunit alpha	CSNK2A1	-14.91	-2.54	325.5	3.32736e+07	31	19	5	44.5	391
Q12904	Aminoacyl tRNA synthase complex-interacting multifunctional protein 1	AIMP1	-22.11	-5.58	568.8	3.25758e+07	24	11	1	46.15	312
A0A0D9SF53	RNA helicase	DDX3X	-32.18	-4.24	435.5	3.23624e+07	40	18	1	31.11	733
O75367	Core histone macro-H2A.1	MACROH2A1	-24.1	-4.88	493.9	3.20297e+07	37	16	2	47.85	372
O75976	Carboxypeptidase D	CPD	-25.35	-3.71	410	2.9049e+07	45	19	2	12.17	1380
P55084	Trifunctional enzyme subunit beta, mitochondrial	HADHB	-4.47	-2.58	393.2	2.90076e+07	14	4	0	6.96	474
Q00325	Phosphate carrier protein, mitochondrial	SLC25A3	-10.18	-3.42	320.3	2.77354e+07	32	11	3	27.7	361
Q8NC51	Plasminogen activator inhibitor 1 RNA-binding protein	SERBP1	-5.03	-3.89	541.5	2.767e+07	11	5	2	12.75	408
P46087	Probable 28S rRNA (cytosine(4447)-C(5))-methyltransferase	NOP2	-19.37	-5.83	569.8	2.76528e+07	28	15	2	18.34	845
P38646	Stress-70 protein, mitochondrial	HSPA9	-24.91	-4.34	419.8	2.6051e+07	44	16	4	28.13	679
P16403	Histone H1.2	H1-2	-5.89	-4.08	354.7	2.56527e+07	19	3	0	9.86	213
Q92522	Histone H1.10	H1-10	-16.06	-5.02	560.4	2.5597e+07	17	6	2	24.41	213
Q12905	Interleukin enhancer-binding factor 2	ILF2	-16.39	-4.55	408.7	2.53735e+07	32	12	3	34.62	390
Q06830	Peroxiredoxin-1	PRDX1	-24.19	-4.65	506.2	25315129	31	10	2	31.16	199
Q9NYF8	Bcl-2-associated transcription factor 1	BCLAF1	-4.89	-2.91	305.4	2.51787e+07	25	15	3	10.76	920
O00264	Membrane-associated progesterone receptor component 1	PGRMC1	-15.65	-3.79	436.4	2.48722e+07	22	7	1	25.13	195
Q9BU76	Multiple myeloma tumor-associated protein 2	MMTAG2	-16.93	-4.15	378.2	24526973	31	8	1	32.32	263
Q9NVU7	Protein SDA1 homolog	SDAD1	-3.37	-2.66	262.1	2.45223e+07	7	5	1	7.86	687
Q9UN86	Ras GTPase-activating protein-binding protein 2	G3BP2	-6.26	-3.47	387.2	2.3647e+07	13	7	2	15.77	482
Q08945	FACT complex subunit SSRP1	SSRP1	-22.51	-3.53	401.4	2.35678e+07	31	13	0	19.18	709
Q13185	Chromobox protein homolog 3	CBX3	-4.96	-1.37	356.8	2.29183e+07	24	6	1	33.33	183
P42285	Exosome RNA helicase MTR4	MTREX	-11.3	-3.08	325.7	2.27966e+07	24	12	2	11.71	1042
O43143	Pre-mRNA-splicing factor ATP-dependent RNA helicase DHX15	DHX15	-15.03	-4.08	454.5	2.26254e+07	24	14	4	20	795
Q16891	MICOS complex subunit MIC60	IMMT	-6.93	-2.96	295.2	2.25996e+07	11	9	1	14.51	758
Q93077	Histone H2A type 1-C	H2AC6	-5.99	-4.45	502.9	2.25818e+07	16	4	1	13.85	130
Q8NE71	ATP-binding cassette sub-family F member 1	ABCF1	-7.31	-3.83	373.3	2.21666e+07	9	6	1	6.86	845
P11387	DNA topoisomerase 1	TOP1	-12.45	-3.27	359.2	2.19163e+07	35	17	4	22.61	765
P62979	Ubiquitin-40S ribosomal protein S27a	RPS27A	-10.6	-3.66	332.6	2.13695e+07	23	5	2	30.77	156
P51571	Translocon-associated protein subunit delta	SSR4	-11.04	-2.98	330.8	2.11693e+07	28	8	3	35.84	173
Q9H0D6	5'-3' exoribonuclease 2	XRN2	-6.61	-2.59	354.5	2.09841e+07	24	9	0	13.26	950
P84090	Enhancer of rudimentary homolog	ERH	-8.69	-4.47	469	2.08545e+07	16	4	2	31.73	104
P67870	Casein kinase II subunit beta	CSNK2B	-6.31	-4.68	472.7	1.99475e+07	6	4	2	20.93	215
P49458	Signal recognition particle 9 kDa protein	SRP9	-6.87	-4.52	499.7	1.9586e+07	15	5	1	34.88	86
O00425	Insulin-like growth factor 2 mRNA-binding protein 3	IGF2BP3	-15.42	-3.93	414.5	1.93798e+07	27	13	3	27.63	579
P45880	Voltage-dependent anion-selective channel protein 2	VDAC2	-13.58	-3.34	392	1.92783e+07	25	10	0	29.93	294
P22087	rRNA 2'-O-methyltransferase fibrillarin	FBL	-15.18	-4.26	411	18262719	20	7	1	22.12	321
Q9BZE4	Nucleolar GTP-binding protein 1	GTPBP4	-12.95	-3	314.4	1.80585e+07	30	18	6	32.33	634
Q86V81	THO complex subunit 4	ALYREF	-8.33	-6.39	592	1.79867e+07	9	5	2	23.35	257
Q969V3	Nicalin	NCLN	-18.76	-3.63	359.2	1.7309e+07	28	15	2	29.13	563
P61088	Ubiquitin-conjugating enzyme E2 N	UBE2N	-19.12	-4.24	373.3	1.70184e+07	31	9	1	53.95	152
O15226	NF-kappa-B-repressing factor	NKRF	-10.48	-3.81	389.9	1.69184e+07	22	14	2	17.1	690
Q5SSJ5	Heterochromatin protein 1-binding protein 3	HP1BP3	-9.76	-3.95	355.5	1.6862e+07	19	12	1	19.53	553
P16989	Y-box-binding protein 3	YBX3	-4.68	-1.37	269.6	1.67891e+07	14	6	2	16.4	372
P12236	ADP/ATP translocase 3	SLC25A6	-12.29	-4.06	435.8	1.65619e+07	12	4	0	11.07	298
P31040	Succinate dehydrogenase [ubiquinone] flavoprotein subunit, mitochondrial	SDHA	-4.3	-3.85	274.3	1.62264e+07	7	7	0	11.14	664
P46977	Dolichyl-diphosphooligosaccharide--protein glycosyltransferase subunit STT3A	STT3A	-12.2	-3.12	339.5	1.5877e+07	20	9	0	9.08	705
P07199	Major centromere autoantigen B	CENPB	-13.04	-4.72	454.5	1.57466e+07	19	7	1	16.03	599
P10412	Histone H1.4	H1-4	-9.25	-5.95	558.3	1.56797e+07	16	7	1	13.24	219
P81605	Dermcidin	DCD	-4.82	-3.5	371.1	1.56449e+07	12	3	0	32.73	110
P04406	Glyceraldehyde-3-phosphate dehydrogenase	GAPDH	-5.14	-1.37	277.3	15563374	12	9	4	29.25	335
P61619	Protein transport protein Sec61 subunit alpha isoform 1	SEC61A1	-12.27	-4.13	532.3	1.53634e+07	12	7	1	14.5	476
O43324	Eukaryotic translation elongation factor 1 epsilon-1	EEF1E1	-12.58	-4.72	442.5	1.53009e+07	13	7	3	20.11	174
Q15393	Splicing factor 3B subunit 3	SF3B3	-9.81	-2.88	310.6	1.48427e+07	25	13	3	10.35	1217
Q9NQT4	Exosome complex component RRP46	EXOSC5	-8.4	-3.98	360.4	1.45814e+07	15	5	0	28.94	235
P02788	Lactotransferrin	LTF	-7.47	-3.25	407.5	1.45137e+07	14	4	0	3.52	710
P23246	Splicing factor, proline- and glutamine-rich	SFPQ	-11.36	-3.41	386	1.4063e+07	13	7	0	11.6	707
P13073	Cytochrome c oxidase subunit 4 isoform 1, mitochondrial	COX4I1	-6.9	-3.58	390.3	1.40563e+07	16	5	2	20.12	169
O00541	Pescadillo homolog	PES1	-9.46	-3.43	378.8	1.40295e+07	12	6	0	10.37	588
P31930	Cytochrome b-c1 complex subunit 1, mitochondrial	UQCRC1	-10.5	-3.64	373.9	1.38291e+07	20	9	3	20.62	480
P0C0S5	Histone H2A.Z	H2AZ1	-5.48	-3.75	423.8	1.36168e+07	12	5	0	32.03	128
Q6PKG0	La-related protein 1	LARP1	-9.04	-3.75	408	1.32185e+07	22	9	1	9.03	1019
P42696	RNA-binding protein 34	RBM34	-8.17	-3.19	375	1.30505e+07	16	11	1	29.77	430
P57088	Transmembrane protein 33	TMEM33	-9.9	-5	511.4	1.30243e+07	14	6	1	26.32	247
O95793	Double-stranded RNA-binding protein Staufen homolog 1	STAU1	-14.14	-3.61	400.4	1.30137e+07	19	10	0	22.01	577
Q5JPE7	Nodal modulator 2	NOMO2	-10.69	-2.78	327.5	1.28973e+07	23	14	4	13.73	1267
P30040	Endoplasmic reticulum resident protein 29	ERP29	-6.51	-4	389.2	1.28837e+07	10	4	1	13.79	261
P02787	Serotransferrin	TF	-12.24	-3.23	415.5	1.28834e+07	23	15	1	25.64	698
Q9NX58	Cell growth-regulating nucleolar protein	LYAR	-5.98	-2.24	279.1	1.28754e+07	16	8	0	15.83	379
O00567	Nucleolar protein 56	NOP56	-7.75	-3.88	369.2	1.27217e+07	12	7	1	11.95	594
P68371	Tubulin beta-4B chain	TUBB4B	-5.87	-3.82	326.9	1.27114e+07	20	6	3	19.55	445
Q9H0A0	RNA cytidine acetyltransferase	NAT10	-9.09	-3	291.5	1.25145e+07	18	13	6	12.59	1025
Q02880	DNA topoisomerase 2-beta	TOP2B	-9.78	-3.21	353.8	1.24854e+07	22	16	0	9.1	1626
Q8NCA5	Protein FAM98A	FAM98A	-8.48	-4.19	406.3	12448934	12	4	0	7.92	518
P61978	Heterogeneous nuclear ribonucleoprotein K	HNRNPK	-6.73	-4.01	364.8	12145168	10	4	0	12.74	463
Q14980	Nuclear mitotic apparatus protein 1	NUMA1	-9.39	-3.3	301.2	1.19479e+07	16	11	0	5.82	2115
P53007	Tricarboxylate transport protein, mitochondrial	SLC25A1	-4.44	-3.57	361.1	1.18613e+07	4	3	0	9.32	311
Q9Y5B9	FACT complex subunit SPT16	SUPT16H	-10.7	-3.25	346.5	1.18256e+07	23	13	2	14.04	1047
Q16629	Serine/arginine-rich splicing factor 7	SRSF7	-5.79	-2.86	350	1.14823e+07	18	5	2	22.27	238
O75533	Splicing factor 3B subunit 1	SF3B1	-3.05	-1.38	266.2	1.14204e+07	14	10	1	6.67	1304
P22695	Cytochrome b-c1 complex subunit 2, mitochondrial	UQCRC2	-3.3	-1.3	232.3	1.13318e+07	14	8	1	22.96	453
P42167	Lamina-associated polypeptide 2, isoforms beta/gamma	TMPO	-16.11	-3.4	319.1	1.12962e+07	17	11	1	23.79	454
Q9BV38	WD repeat-containing protein 18	WDR18	-6.27	-2.92	310.2	1.12754e+07	16	9	0	16.67	432
P55209	Nucleosome assembly protein 1-like 1	NAP1L1	-6.88	-3.3	227.4	1.12508e+07	20	8	1	18.16	391
Q14498	RNA-binding protein 39	RBM39	-12.15	-3.6	339.5	1.12122e+07	22	9	1	19.69	508
P22061	Protein-L-isoaspartate(D-aspartate) O-methyltransferase	PCMT1	-5.8	-2.79	378.5	1.11006e+07	18	5	2	23.35	227
P27824	Calnexin	CANX	-6.73	-2.71	328.9	1.09701e+07	21	8	1	14.02	592
Q9P0L0	Vesicle-associated membrane protein-associated protein A	VAPA	-4.13	-2.73	277.2	10952248	16	5	0	15.26	249
Q92499	ATP-dependent RNA helicase DDX1	DDX1	-10.03	-3.83	366.3	1.09494e+07	17	12	4	22.35	622
Q9BYG3	MKI67 FHA domain-interacting nucleolar phosphoprotein	NIFK	-7.28	-3.69	343.8	1.0849e+07	14	6	3	22.53	293
P63261	Actin, cytoplasmic 2	ACTG1	-9.34	-2.97	348.4	1.07631e+07	24	11	5	34.13	375
Q8IZL8	Proline-, glutamic acid- and leucine-rich protein 1	PELP1	-19.52	-9.46	702.4	1.07617e+07	12	10	1	13.72	1130
Q06787	Synaptic functional regulator FMR1	FMR1	-9.17	-3.51	355.8	1.07515e+07	16	10	2	19.15	632
Q9Y4P3	Transducin beta-like protein 2	TBL2	-7.87	-2.67	272.6	1.06502e+07	14	10	0	25.5	447
P05023	Sodium/potassium-transporting ATPase subunit alpha-1	ATP1A1	-11.33	-3.39	347.5	1.06389e+07	21	10	1	12.61	1023
Q9UNQ2	Probable dimethyladenosine transferase	DIMT1	-11.09	-3.79	379.7	1.05714e+07	18	8	1	27.48	313
Q9NPD3	Exosome complex component RRP41	EXOSC4	-12.94	-4.06	411.7	1.05585e+07	8	6	1	26.53	245
Q9GZR7	ATP-dependent RNA helicase DDX24	DDX24	-16.8	-3.88	331.6	1.03789e+07	12	8	0	10.71	859
Q9BQ39	ATP-dependent RNA helicase DDX50	DDX50	-15.39	-4.01	334.4	1.03301e+07	14	8	0	11.26	737
Q14103	Heterogeneous nuclear ribonucleoprotein D0	HNRNPD	-4.6	-3.6	344.8	1.02866e+07	6	4	0	10.14	355
Q13868	Exosome complex component RRP4	EXOSC2	-6.29	-4.21	458.7	1.00362e+07	15	6	1	23.21	293
Q9H5H4	Zinc finger protein 768	ZNF768	-6.82	-3.61	347	9.96166e+06	14	6	0	10.37	540
Q15819	Ubiquitin-conjugating enzyme E2 variant 2	UBE2V2	-7.92	-3.72	375.2	9.92582e+06	18	7	2	48.28	145
Q5T3I0	G patch domain-containing protein 4	GPATCH4	-8.79	-3.95	390.3	9.90727e+06	11	5	0	13.23	446
P84103	Serine/arginine-rich splicing factor 3	SRSF3	-4.29	-3.02	391.3	9.85983e+06	10	5	2	25.61	164
P11940	Polyadenylate-binding protein 1	PABPC1	-8.17	-3.77	304.5	9.77997e+06	16	13	2	22.64	636
Q13155	Aminoacyl tRNA synthase complex-interacting multifunctional protein 2	AIMP2	-9.19	-5.61	501.9	9.69504e+06	12	6	2	20	320
Q9H9B4	Sideroflexin-1	SFXN1	-6.22	-3.08	224.7	9.6711e+06	14	6	1	24.84	322
P51659	Peroxisomal multifunctional enzyme type 2	HSD17B4	-8.93	-2.86	264.5	9.60481e+06	18	13	1	20.38	736
P11021	Endoplasmic reticulum chaperone BiP	HSPA5	-7.04	-2.62	266.5	9.47541e+06	19	12	3	20.95	654
A0A590UK80	Uncharacterized protein (Fragment)		-3.34	-2.76	362.1	9.23651e+06	9	5	2	3.12	1090
Q9H6S0	3'-5' RNA helicase YTHDC2	YTHDC2	-11	-3.24	301	9.08825e+06	17	11	3	8.6	1430
Q9UGP8	Translocation protein SEC63 homolog	SEC63	-5.64	-2.75	324.3	9.08584e+06	14	5	1	7.5	760
P43243	Matrin-3	MATR3	-6.82	-2.56	251.1	9083300	19	9	1	14.05	847
Q14739	Delta(14)-sterol reductase LBR	LBR	-6.87	-3.31	409.8	8.97522e+06	11	6	0	9.11	615
Q02978	Mitochondrial 2-oxoglutarate/malate carrier protein	SLC25A11	-10.53	-3.65	362.9	8.97233e+06	13	8	0	24.2	314
Q07666	KH domain-containing, RNA-binding, signal transduction-associated protein 1	KHDRBS1	-5.28	-3.84	406.3	8.90775e+06	8	4	0	6.55	443
P62318	Small nuclear ribonucleoprotein Sm D3	SNRPD3	-7.3	-3.17	333.8	8.86267e+06	14	5	1	37.3	126
P09972	Fructose-bisphosphate aldolase C	ALDOC	-10.22	-3.13	270.6	8.82626e+06	23	11	1	32.42	364
Q9NRP0	Oligosaccharyltransferase complex subunit OSTC	OSTC	-4.26	-4.04	457.4	8.76238e+06	9	3	1	14.77	149
O15381	Nuclear valosin-containing protein-like	NVL	-10.66	-3.77	346.9	8.73407e+06	15	9	0	13.43	856
Q06323	Proteasome activator complex subunit 1	PSME1	-7.65	-3.52	374.2	8.51554e+06	10	4	0	17.67	249
Q9NVP1	ATP-dependent RNA helicase DDX18	DDX18	-8.93	-3.43	324.6	8.43924e+06	18	10	3	14.18	670
Q9H0S4	Probable ATP-dependent RNA helicase DDX47	DDX47	-7.57	-3.76	366	8.36547e+06	13	7	0	16.04	455
Q99848	Probable rRNA-processing protein EBP2	EBNA1BP2	-18.54	-5.45	432.6	8.33379e+06	13	9	2	21.57	306
P36542	ATP synthase subunit gamma, mitochondrial	ATP5F1C	-3.77	-1.43	291.9	8.31864e+06	13	7	1	18.46	298
O75569	Interferon-inducible double-stranded RNA-dependent protein kinase activator A	PRKRA	-3.98	-2.59	317.5	8.23633e+06	9	3	0	14.06	313
P20674	Cytochrome c oxidase subunit 5A, mitochondrial	COX5A	-4.16	-1.48	305.7	8.23376e+06	11	5	1	32.67	150
Q8IY81	pre-rRNA 2'-O-ribose RNA methyltransferase FTSJ3	FTSJ3	-11.98	-3.89	426	8.23252e+06	18	9	0	11.22	847
P00403	Cytochrome c oxidase subunit 2	MT-CO2	-5.97	-3.87	379.2	8.22103e+06	4	4	0	7.49	227
G3V325	ATP5MF-PTCD1 readthrough	ATP5MF-PTCD1	-4.89	-3.7	316.6	7.83588e+06	17	7	4	7.34	749
Q9Y3B2	Exosome complex component CSL4	EXOSC1	-5.14	-4.05	396.5	7.8286e+06	8	4	1	25.64	195
Q9UKM9	RNA-binding protein Raly	RALY	-4.48	-1.32	238.6	7.81205e+06	15	6	0	14.71	306
Q9Y3B9	RRP15-like protein	RRP15	-4.7	-4.43	425.3	7.80704e+06	8	2	0	7.8	282
P07919	Cytochrome b-c1 complex subunit 6, mitochondrial	UQCRH	-3.19	-3.16	346.4	7.7624e+06	3	1	0	19.78	91
P00390	Glutathione reductase, mitochondrial	GSR	-7.64	-3.98	408.5	7.57694e+06	12	3	0	7.47	522
P38919	Eukaryotic initiation factor 4A-III	EIF4A3	-9.73	-3.18	318.6	7.57578e+06	14	7	2	16.79	411
P62304	Small nuclear ribonucleoprotein E	SNRPE	-3.99	-2.92	285.1	7.54139e+06	10	3	2	25	92
Q13610	Periodic tryptophan protein 1 homolog	PWP1	-8.46	-3.37	305.9	7.50597e+06	12	5	0	15.17	501
Q9Y5Q8	General transcription factor 3C polypeptide 5	GTF3C5	-6.13	-2.99	357.1	7.44274e+06	8	6	0	11.56	519
Q13162	Peroxiredoxin-4	PRDX4	-5.26	-4.26	418.1	7.22498e+06	10	3	1	5.9	271
Q9UJS0	Calcium-binding mitochondrial carrier protein Aralar2	SLC25A13	-10.93	-3.15	313.7	7.03225e+06	14	10	1	19.7	675
Q14444	Caprin-1	CAPRIN1	-6.46	-3.04	295	6.94039e+06	10	6	2	7.9	709
B4DLN1	cDNA FLJ60124, highly similar to Mitochondrial dicarboxylate carrier		-4.15	-1.95	288	6.51029e+06	10	7	3	10.86	442
P22626	Heterogeneous nuclear ribonucleoproteins A2/B1	HNRNPA2B1	-8.78	-3.81	357	6.4793e+06	13	5	0	20.96	353
P19474	E3 ubiquitin-protein ligase TRIM21	TRIM21	-7.33	-3.79	392.9	6.47825e+06	9	5	0	13.26	475
Q96GQ7	Probable ATP-dependent RNA helicase DDX27	DDX27	-9.29	-3.37	317.2	6432785	10	8	0	10.55	796
P48634	Protein PRRC2A	PRRC2A	-3.43	-2.89	253.7	6.41879e+06	6	6	1	3.08	2144
Q9Y6C9	Mitochondrial carrier homolog 2	MTCH2	-6.4	-3.63	340.3	6369575	6	3	0	15.18	303
P35637	RNA-binding protein FUS	FUS	-5.01	-1.45	251.3	6.32421e+06	10	6	0	7.22	526
Q9BRJ6	Uncharacterized protein C7orf50	C7orf50	-8.52	-3.88	275.8	6.30857e+06	13	6	0	29.38	194
P35613	Basigin	BSG	-6.92	-3.07	291.9	6.30122e+06	16	6	1	17.92	385
Q9H4L4	Sentrin-specific protease 3	SENP3	-3.43	-2.76	235.2	6.20019e+06	10	5	3	9.93	574
Q9Y3T9	Nucleolar complex protein 2 homolog	NOC2L	-7.46	-4.47	430.8	6.13604e+06	10	9	0	8.28	749
Q9H7E9	UPF0488 protein C8orf33	C8orf33	-6.37	-3.58	383.9	6.11148e+06	7	5	2	25.76	229
Q9UNL2	Translocon-associated protein subunit gamma	SSR3	-5.53	-3.19	354.9	6.10344e+06	5	2	1	7.57	185
P35249	Replication factor C subunit 4	RFC4	-7.33	-3.05	310.2	6.05339e+06	9	7	0	19.01	363
Q9BSD7	Cancer-related nucleoside-triphosphatase	NTPCR	-6.04	-3.19	235.1	6.03765e+06	11	6	1	38.95	190
O00483	Cytochrome c oxidase subunit NDUFA4	NDUFA4	-3.91	-3.27	357.5	5988021	13	4	2	37.04	81
Q7Z2W4	Zinc finger CCCH-type antiviral protein 1	ZC3HAV1	-6.03	-2.75	310.3	5951748	12	7	1	10.75	902
P08574	Cytochrome c1, heme protein, mitochondrial	CYC1	-7.02	-3.37	316.8	5925645	5	4	0	11.08	325
O00411	DNA-directed RNA polymerase, mitochondrial	POLRMT	-7.25	-3.76	327.9	5.80159e+06	10	9	2	8.94	1230
P18031	Tyrosine-protein phosphatase non-receptor type 1	PTPN1	-4.84	-3.57	382.2	5.79724e+06	9	5	1	14.02	435
P08133	Annexin A6	ANXA6	-3.03	-1.74	307.9	5.72014e+06	5	4	1	6.84	673
Q13310	Polyadenylate-binding protein 4	PABPC4	-3.29	-2.54	237.5	5699464	9	6	1	9.47	644
P22392	Nucleoside diphosphate kinase B	NME2	-7.03	-3.92	340.7	5.68478e+06	4	4	0	32.24	152
Q9P0M6	Core histone macro-H2A.2	MACROH2A2	-4.64	-3.79	303.2	5.61916e+06	7	3	0	9.68	372
Q9Y4B6	DDB1- and CUL4-associated factor 1	DCAF1	-5.46	-3.84	308.7	5.60981e+06	12	10	4	6.5	1507
P78346	Ribonuclease P protein subunit p30	RPP30	-11.96	-3.25	329.9	5.59985e+06	10	4	0	15.67	268
Q96A33	Coiled-coil domain-containing protein 47	CCDC47	-5.81	-2.56	294.2	5.58314e+06	8	6	1	15.94	483
Q9UKD2	mRNA turnover protein 4 homolog	MRTO4	-3.31	-1.94	222.2	5.47702e+06	8	7	2	34.73	239
O95831	Apoptosis-inducing factor 1, mitochondrial	AIFM1	-6.1	-3.55	332.7	5.31381e+06	14	6	2	13.05	613
Q5RKV6	Exosome complex component MTR3	EXOSC6	-10.08	-3.51	339.2	5.26743e+06	8	5	0	20.96	272
Q16698	2,4-dienoyl-CoA reductase, mitochondrial	DECR1	-7.13	-3	349.1	5.22105e+06	7	5	0	15.82	335
Q86UE4	Protein LYRIC	MTDH	-9.14	-3.63	352.5	5153765	13	5	0	12.89	582
Q9Y277	Voltage-dependent anion-selective channel protein 3	VDAC3	-6.7	-3.92	349.4	5.13959e+06	11	7	0	40.28	283
P51970	NADH dehydrogenase [ubiquinone] 1 alpha subcomplex subunit 8	NDUFA8	-4.36	-1.95	308.6	5.05286e+06	6	4	0	23.26	172
A0A3B3ITW3	ATP-binding cassette sub-family D member 3	ABCD3	-4.52	-3.43	332.3	5.03296e+06	10	7	2	10.62	659
P18583	Protein SON	SON	-3.04	-3.16	261.1	5.00568e+06	5	4	0	0.98	2459
O14949	Cytochrome b-c1 complex subunit 8	UQCRQ	-4.03	-3.95	411.4	4.88524e+06	5	1	0	15.85	82
P14866	Heterogeneous nuclear ribonucleoprotein L	HNRNPL	-3.62	-3.55	309.7	4.87235e+06	7	2	0	2.89	589
P61803	Dolichyl-diphosphooligosaccharide--protein glycosyltransferase subunit DAD1	DAD1	-11.46	-4.58	466.4	4.86288e+06	8	3	0	28.32	113
Q9Y5M8	Signal recognition particle receptor subunit beta	SRPRB	-6.51	-2.72	284.5	4.77573e+06	7	5	0	18.82	271
P38405	Guanine nucleotide-binding protein G(olf) subunit alpha	GNAL	-3.78	-3.73	398.5	4.76952e+06	5	2	1	6.55	458
Q9NY12	H/ACA ribonucleoprotein complex subunit 1	GAR1	-5.62	-2.5	336.2	4476994	8	6	0	22.58	217
Q9NUD5	Zinc finger CCHC domain-containing protein 3	ZCCHC3	-5.72	-3.3	287.9	4.43201e+06	6	5	0	13.4	403
H0YFD6	Enoyl-CoA hydratase	HADHA	-5.66	-3.81	329.3	4.34439e+06	6	6	1	9.6	792
P14854	Cytochrome c oxidase subunit 6B1	COX6B1	-3.99	-3.07	317.7	4.28337e+06	5	2	0	26.74	86
Q9BQ75	Protein CMSS1	CMSS1	-6.75	-3.9	426.8	4.22356e+06	6	4	1	7.89	279
Q13283	Ras GTPase-activating protein-binding protein 1	G3BP1	-5.24	-3.39	306.6	4.1163e+06	5	3	0	6.87	466
P20700	Lamin-B1	LMNB1	-5.34	-2.7	337.2	4058622	9	7	0	12.8	586
O75489	NADH dehydrogenase [ubiquinone] iron-sulfur protein 3, mitochondrial	NDUFS3	-7.44	-4.04	374.6	3.97708e+06	6	3	0	14.39	264
P48047	ATP synthase subunit O, mitochondrial	ATP5PO	-9.01	-3.97	364	3.8196e+06	7	5	1	24.41	213
P56270	Myc-associated zinc finger protein	MAZ	-5.24	-4.14	406	3.78529e+06	4	3	1	4.87	493
O94905	Erlin-2	ERLIN2	-6.44	-3.31	328.7	3.68149e+06	7	5	1	13.86	339
Q9BY77	Polymerase delta-interacting protein 3	POLDIP3	-4.47	-2.73	266.1	3.68034e+06	7	5	1	15.68	421
O00754	Lysosomal alpha-mannosidase	MAN2B1	-3.22	-3.21	291.8	3.6783e+06	5	3	0	2.67	1011
P60468	Protein transport protein Sec61 subunit beta	SEC61B	-7.02	-3.84	438.7	3.58082e+06	4	3	0	26.04	96
J3QQZ4	Mannose-P-dolichol utilization defect 1 protein (Fragment)	MPDU1	-4.12	-3.65	260	3576229	4	3	2	13.82	152
P10606	Cytochrome c oxidase subunit 5B, mitochondrial	COX5B	-6.7	-3.72	330.2	3.57464e+06	4	3	0	31.01	129
P62995	Transformer-2 protein homolog beta	TRA2B	-3.78	-2.77	262.6	3.54044e+06	6	3	0	9.03	288
P55072	Transitional endoplasmic reticulum ATPase	VCP	-4.29	-3.02	300.3	3.50471e+06	11	6	1	7.44	806
Q9NVI7	ATPase family AAA domain-containing protein 3A	ATAD3A	-5.04	-3.52	392.5	3.49673e+06	7	6	0	9.56	586
P14406	Cytochrome c oxidase subunit 7A2, mitochondrial	COX7A2	-4.4	-3.41	391.2	3451900	6	2	0	27.71	83
Q8IY37	Probable ATP-dependent RNA helicase DHX37	DHX37	-4.63	-3.04	293.3	3.44759e+06	8	6	2	5.01	1157
Q96EK4	THAP domain-containing protein 11	THAP11	-3.7	-3.01	311.3	3.44126e+06	5	3	1	10.83	314
Q07955	Serine/arginine-rich splicing factor 1	SRSF1	-3.19	-2.5	285.8	3.38839e+06	4	2	0	9.95	201
P51116	Fragile X mental retardation syndrome-related protein 2	FXR2	-4	-1.77	291.3	3.1293e+06	7	4	1	6.24	673
Q13595	Transformer-2 protein homolog alpha	TRA2A	-3.26	-3.21	333	3119445	4	1	0	3.19	282
Q9P258	Protein RCC2	RCC2	-4.17	-2.7	263.2	3.11141e+06	5	5	0	12.26	522
P11388	DNA topoisomerase 2-alpha	TOP2A	-3.67	-2.77	319.7	2.9886e+06	7	6	2	3.73	1557
Q5D862	Filaggrin-2	FLG2	-4.46	-4.14	376.8	2.86869e+06	5	3	0	1.17	2391
P05089	Arginase-1	ARG1	-4.86	-2.75	306.1	2.83824e+06	7	5	0	16.46	322
Q5SY16	Polynucleotide 5'-hydroxyl-kinase NOL9	NOL9	-6.16	-3.4	282.8	2.80035e+06	7	5	0	8.83	702
Q9HCE1	Helicase MOV-10	MOV10	-5.47	-3.43	280.5	2.6932e+06	7	7	2	6.58	1003
Q8NI36	WD repeat-containing protein 36	WDR36	-4.75	-3.24	261.7	2.6679e+06	5	5	1	4.21	951
P62314	Small nuclear ribonucleoprotein Sm D1	SNRPD1	-4.18	-3.5	223	2.6666e+06	4	2	0	20.17	119
Q99496	E3 ubiquitin-protein ligase RING2	RNF2	-4.58	-3.94	321.2	2.51375e+06	6	2	0	9.23	336
P36873	Serine/threonine-protein phosphatase PP1-gamma catalytic subunit	PPP1CC	-4.43	-3.03	314.6	2.5021e+06	4	3	0	10.84	323
P49411	Elongation factor Tu, mitochondrial	TUFM	-3.88	-3.38	266.3	2.44487e+06	7	5	1	9.29	452
P14618	Pyruvate kinase PKM	PKM	-6.99	-4.29	310.7	2.41727e+06	6	6	0	16.01	531
Q09028	Histone-binding protein RBBP4	RBBP4	-3.84	-2.56	337.4	2.33527e+06	3	3	0	7.76	425
P35250	Replication factor C subunit 2	RFC2	-5.69	-3.24	378.2	2.30965e+06	7	5	1	17.8	354
O94874	E3 UFM1-protein ligase 1	UFL1	-3.61	-3.61	352.2	2.3041e+06	3	1	0	1.26	794
O00139	Kinesin-like protein KIF2A	KIF2A	-4.78	-3.07	312.7	2296470	3	3	0	3.82	706
Q9P035	Very-long-chain (3R)-3-hydroxyacyl-CoA dehydratase 3	HACD3	-5.77	-3.85	316.4	2.2396e+06	5	3	0	11.88	362
Q9UBM7	7-dehydrocholesterol reductase	DHCR7	-3.92	-3.41	369.5	2.17711e+06	4	2	0	4.42	475
Q8IZA0	Dyslexia-associated protein KIAA0319-like protein	KIAA0319L	-4.36	-1.46	323	2.1305e+06	5	5	0	4.77	1049
Q9BVC6	Transmembrane protein 109	TMEM109	-4.01	-3.98	337.3	2.10806e+06	3	1	0	4.94	243
Q15369	Elongin-C	ELOC	-3.56	-3.54	319.4	2.10018e+06	2	1	0	10.71	112
Q8NB90	ATPase family protein 2 homolog	SPATA5	-4.09	-3.38	290.4	2.09798e+06	4	3	1	3.7	893
P38935	DNA-binding protein SMUBP-2	IGHMBP2	-4.07	-3.33	279.9	2.09577e+06	4	3	0	4.73	993
P08195	4F2 cell-surface antigen heavy chain	SLC3A2	-4.86	-3.59	301.1	1.98145e+06	5	5	0	10.63	630
Q93084	Sarcoplasmic/endoplasmic reticulum calcium ATPase 3	ATP2A3	-3.31	-1.37	244.1	1935833	5	4	1	4.07	1033
Q15233	Non-POU domain-containing octamer-binding protein	NONO	-3.75	-2.8	298.2	1.84969e+06	3	3	1	7.86	471
Q9Y5Q9	General transcription factor 3C polypeptide 3	GTF3C3	-3.72	-3.76	324.8	1.76269e+06	2	2	1	3.39	886
P09661	U2 small nuclear ribonucleoprotein A'	SNRPA1	-4.98	-3.01	311.4	1.68854e+06	3	3	0	12.55	255
O75947	ATP synthase subunit d, mitochondrial	ATP5PD	-3	-1.42	276.3	1.67424e+06	3	3	0	21.74	161
Q9NPA0	ER membrane protein complex subunit 7	EMC7	-3.08	-2.99	282	1.65996e+06	2	2	0	11.98	242
Q9Y2E8	Sodium/hydrogen exchanger 8	SLC9A8	-4.88	-3.5	359.4	1.56619e+06	4	2	0	2.75	581
O96000	NADH dehydrogenase [ubiquinone] 1 beta subcomplex subunit 10	NDUFB10	-5.98	-5.49	473.7	1.49289e+06	3	2	0	14.53	172
Q9BVQ7	Spermatogenesis-associated protein 5-like protein 1	SPATA5L1	-3.47	-3.35	344.9	1.47342e+06	2	2	0	2.52	753
O60506	Heterogeneous nuclear ribonucleoprotein Q	SYNCRIP	-3.02	-1.71	257.2	1.46961e+06	5	5	0	13.16	623
P61421	V-type proton ATPase subunit d 1	ATP6V0D1	-3.59	-2.87	289.3	1.44986e+06	3	3	1	9.12	351
Q12899	Tripartite motif-containing protein 26	TRIM26	-4.13	-4.11	365.4	1352721	3	3	1	7.42	539
O75964	ATP synthase subunit g, mitochondrial	ATP5MG	-3.81	-3.23	353.2	1.31692e+06	2	2	0	15.53	103
P28331	NADH-ubiquinone oxidoreductase 75 kDa subunit, mitochondrial	NDUFS1	-3.68	-3.43	371.7	1.24913e+06	2	2	0	3.58	727
Q9H1I8	Activating signal cointegrator 1 complex subunit 2	ASCC2	-3.25	-3.29	294.4	1.19173e+06	3	3	0	2.38	757
F8WCJ1	Eukaryotic translation initiation factor 5A	EIF5A2	-4.51	-4.51	364.7	1.14928e+06	2	2	0	19.05	105
P26368	Splicing factor U2AF 65 kDa subunit	U2AF2	-3.05	-2.99	309.7	985027	3	2	1	5.05	475
P10809	60 kDa heat shock protein, mitochondrial	HSPD1	-3.67	-2.88	234.1	925238	3	3	0	5.24	573
Q15125	3-beta-hydroxysteroid-Delta(8),Delta(7)-isomerase	EBP	-3.24	-3.23	296.1	832680	2	1	0	4.35	230
O60762	Dolichol-phosphate mannosyltransferase subunit 1	DPM1	-4.03	-4.04	338.8	768578	1	1	0	4.23	260
Q5VV87	Microsomal glutathione S-transferase 3	MGST3	-4.33	-4.34	353.2	767619	1	1	0	10.08	129
P50402	Emerin	EMD	-4.45	-4.42	398	543029	3	1	0	4.72	254
O75607	Nucleoplasmin-3	NPM3	-4.8	-4.3	394.6	514604	2	2	0	15.17	178
Q99714	3-hydroxyacyl-CoA dehydrogenase type-2	HSD17B10	-3.53	-3.53	243.9	502982	2	1	0	7.66	261
Q13895	Bystin	BYSL	-3.56	-3.58	305.2	319874	1	1	0	2.06	437
Q13112	Chromatin assembly factor 1 subunit B	CHAF1B	-2.95	-2.98	237.4	309479	1	1	0	1.97	559
COMMON CONTAMINANTS (ribosomal proteins, immunoglobulins, keratin)
P04264	Keratin, type II cytoskeletal 1	KRT1	-195.24	-10.1	766.4	1.46777e+09	603	83	30	50.47	644
Q02878	60S ribosomal protein L6	RPL6	-129.34	-8.61	696.3	9.32659e+08	280	51	14	53.12	288
P36578	60S ribosomal protein L4	RPL4	-126.35	-5.75	572.9	6.25308e+08	282	61	15	53.4	427
P35527	Keratin, type I cytoskeletal 9	KRT9	-122.56	-7.36	616.8	7.8188e+08	381	58	28	53.61	623
P18124	60S ribosomal protein L7	RPL7	-110.65	-8.94	743	8.81998e+08	296	59	19	67.34	248
P13645	Keratin, type I cytoskeletal 10	KRT10	-107.98	-7.25	649.2	4.87454e+08	210	51	16	57.36	584
P62424	60S ribosomal protein L7a	RPL7A	-104.58	-7.49	626.5	8.82242e+08	234	42	13	52.26	266
P62241	40S ribosomal protein S8	RPS8	-95.36	-7.74	629.6	5.27592e+08	197	36	7	61.54	208
P62701	40S ribosomal protein S4, X isoform	RPS4X	-93.58	-5.81	577.8	4.83488e+08	216	47	14	65.78	263
P05388	60S acidic ribosomal protein P0	RPLP0	-92.68	-8.5	700.5	5.93139e+08	216	33	8	65.3	317
P39023	60S ribosomal protein L3	RPL3	-92.13	-8.5	689.8	7.73632e+08	267	48	25	42.18	403
P23396	40S ribosomal protein S3	RPS3	-90.39	-6.46	648.4	4.05672e+08	202	37	8	69.14	243
P35908	Keratin, type II cytoskeletal 2 epidermal	KRT2	-87.04	-7.46	613.9	2.22201e+08	201	43	10	49.92	639
P61247	40S ribosomal protein S3a	RPS3A	-86.33	-7.46	625.9	3.98198e+08	161	40	10	52.27	264
P26373	60S ribosomal protein L13	RPL13	-83.69	-8.5	672.2	548300633	180	30	4	51.66	211
P62917	60S ribosomal protein L8	RPL8	-76.51	-9.08	689.4	575295655	176	34	10	62.26	257
P40429	60S ribosomal protein L13a	RPL13A	-69.2	-5.94	598.2	5.59032e+08	188	31	5	58.62	203
Q07020	60S ribosomal protein L18	RPL18	-69.01	-8.25	680.5	3.83403e+08	171	24	9	51.06	188
P46781	40S ribosomal protein S9	RPS9	-67.5	-6.76	617.3	4.56995e+08	144	26	4	41.75	194
P27635	60S ribosomal protein L10	RPL10	-67.16	-5.92	680	5.79424e+08	198	31	10	55.61	214
P62269	40S ribosomal protein S18	RPS18	-64.24	-4.53	511	2.79397e+08	140	23	5	57.24	152
P62280	40S ribosomal protein S11	RPS11	-63.94	-5.03	582.7	541734822	178	25	4	72.15	158
P15880	40S ribosomal protein S2	RPS2	-62.41	-8.53	689.4	3.91112e+08	161	35	16	59.04	293
P62249	40S ribosomal protein S16	RPS16	-57.16	-4.92	562.6	2.26097e+08	118	25	4	60.27	146
P62906	60S ribosomal protein L10a	RPL10A	-55.6	-5.5	586.9	482871995	133	27	10	51.61	217
Q02543	60S ribosomal protein L18a	RPL18A	-55.32	-7.46	608.3	3.60773e+08	121	26	5	52.27	176
P18621	60S ribosomal protein L17	RPL17	-55	-5.43	540.3	4.90489e+08	144	31	13	50.44	228
P46777	60S ribosomal protein L5	RPL5	-54.78	-5.05	565.3	184504725	118	24	10	36.36	297
P62277	40S ribosomal protein S13	RPS13	-53.62	-5.01	543.6	3.06066e+08	130	20	0	60.93	151
P32969	60S ribosomal protein L9	RPL9	-52.7	-8.03	724.8	4.49472e+08	97	21	7	60.94	192
P05387	60S acidic ribosomal protein P2	RPLP2	-52.06	-8.1	662.4	3.92493e+08	96	29	12	100	115
P62888	60S ribosomal protein L30	RPL30	-51.69	-8.21	671.3	4.21387e+08	137	21	9	63.48	115
P61313	60S ribosomal protein L15	RPL15	-49.7	-5.42	602.4	252133480	112	20	4	39.22	204
P46782	40S ribosomal protein S5	RPS5	-49.41	-6.2	605.3	7.79115e+07	52	17	4	46.08	204
P61353	60S ribosomal protein L27	RPL27	-49.05	-7.13	624	4.19756e+08	109	22	6	56.62	136
P39019	40S ribosomal protein S19	RPS19	-41.18	-4.75	548.3	1.81874e+08	73	19	1	47.59	145
P62750	60S ribosomal protein L23a	RPL23A	-39.77	-5.76	498.1	3.15327e+08	123	20	7	48.72	156
P62753	40S ribosomal protein S6	RPS6	-38.84	-5.76	582	3.10124e+08	103	21	5	40.96	249
P46779	60S ribosomal protein L28	RPL28	-36.86	-6.23	577.6	4.21559e+08	119	18	7	39.05	169
P50914	60S ribosomal protein L14	RPL14	-36.68	-5	543.9	2.76561e+08	101	16	5	33.02	215
P46776	60S ribosomal protein L27a	RPL27A	-36.25	-6.55	616.2	2.92915e+08	91	16	4	43.92	148
P62829	60S ribosomal protein L23	RPL23	-33.72	-7.26	613.7	1.88677e+08	82	20	10	68.57	140
P42766	60S ribosomal protein L35	RPL35	-33.49	-4.83	571.9	1.88279e+08	48	15	3	35.77	123
P62910	60S ribosomal protein L32	RPL32	-32.7	-8.35	654.4	1.51346e+08	81	17	9	48.89	135
P30050	60S ribosomal protein L12	RPL12	-32.11	-5.16	524.4	1.88228e+08	72	12	3	54.55	165
P62081	40S ribosomal protein S7	RPS7	-31.65	-4.76	580.6	1.36112e+08	56	12	1	31.96	194
P83731	60S ribosomal protein L24	RPL24	-30.91	-4.6	562.9	1.57237e+08	81	15	4	35.03	157
P62899	60S ribosomal protein L31	RPL31	-29	-7.49	619.6	2.6376e+08	84	10	2	40	125
P61254	60S ribosomal protein L26	RPL26	-28.88	-4.18	520.7	2.19567e+08	77	12	3	41.38	145
A0A2R8YD14	40S ribosomal protein S24	RPS24	-28.29	-4.85	566.7	1.0685e+08	65	14	9	36.97	165
P60866	40S ribosomal protein S20	RPS20	-27.44	-5.01	577.2	1.62303e+08	61	9	1	38.66	119
P62854	40S ribosomal protein S26	RPS26	-27.26	-7.65	655.4	2.48208e+08	61	10	2	44.35	115
P46778	60S ribosomal protein L21	RPL21	-26.79	-5.42	512.8	2.39382e+08	104	17	10	43.12	160
P62913	60S ribosomal protein L11	RPL11	-25.91	-5.21	585.1	3.0716e+08	71	12	2	51.12	178
P62263	40S ribosomal protein S14	RPS14	-25.58	-5.56	568.3	4.35467e+07	30	9	1	40.4	151
P18077	60S ribosomal protein L35a	RPL35A	-25.35	-4.16	566.6	1.63745e+08	75	16	3	30	110
P08865	40S ribosomal protein SA	RPSA	-25.13	-4.67	419.5	3.88931e+07	51	17	6	58.98	295
P46783	40S ribosomal protein S10	RPS10	-24.69	-5.19	556.9	3.97365e+07	28	10	2	35.15	165
P63173	60S ribosomal protein L38	RPL38	-24.45	-7.25	624.3	133697440	64	8	1	57.14	70
P62244	40S ribosomal protein S15a	RPS15A	-22.8	-3.5	470.6	1.00121e+08	56	13	3	67.69	130
P13647	Keratin, type II cytoskeletal 5	KRT5	-22.76	-4.12	408	3.20009e+07	39	13	2	24.75	590
P62266	40S ribosomal protein S23	RPS23	-22.73	-5.24	503.6	4.2568e+08	46	8	1	35.66	143
Q9Y3U8	60S ribosomal protein L36	RPL36	-22.63	-3.83	455.3	236648223	65	11	6	38.09	105
P62851	40S ribosomal protein S25	RPS25	-22.08	-4.56	481.2	131797972	40	9	1	29.6	125
P02533	Keratin, type I cytoskeletal 14	KRT14	-21.66	-4.15	429.2	2.6893e+07	29	15	4	31.36	472
P49207	60S ribosomal protein L34	RPL34	-21.33	-4.68	477.4	2.70075e+08	55	8	1	17.95	117
Q9P2E9	Ribosome-binding protein 1	RRBP1	-19.78	-3.67	331.9	2.7153e+07	40	22	5	16.74	1410
P25398	40S ribosomal protein S12	RPS12	-18.79	-4.74	530.9	49779133	38	10	2	74.24	132
Q969Q0	60S ribosomal protein L36a-like	RPL36AL	-18.76	-4.29	494	6.56438e+07	50	13	3	41.51	106
P84098	60S ribosomal protein L19	RPL19	-17.11	-4.03	514.8	7.73318e+07	51	15	4	29.08	196
P08708	40S ribosomal protein S17	RPS17	-15.33	-3.72	352.8	4.45155e+07	31	12	4	52.59	135
P05386	60S acidic ribosomal protein P1	RPLP1	-15.29	-4.82	463.8	3.33085e+07	22	6	1	52.63	114
P62857	40S ribosomal protein S28	RPS28	-13.87	-4.73	432.6	2.76203e+07	25	7	2	40.58	69
P35268	60S ribosomal protein L22	RPL22	-13.8	-4.72	579.2	4.3004e+07	24	6	0	35.16	128
O76021	Ribosomal L1 domain-containing protein 1	RSL1D1	-12.78	-3.87	368.5	1.01981e+07	12	10	0	21.84	490
P62861	40S ribosomal protein S30	FAU	-12.44	-4.38	475.9	6.20089e+07	26	5	1	20.34	59
P47914	60S ribosomal protein L29	RPL29	-12.3	-5.51	530.4	6.68398e+07	23	8	2	24.53	159
P61513	60S ribosomal protein L37a	RPL37A	-12.03	-3.81	460.5	3.25736e+07	39	8	5	42.39	92
B9A064	Immunoglobulin lambda-like polypeptide 5	IGLL5	-10.11	-4.65	484.4	4.78251e+07	24	4	0	17.76	214
P62891	60S ribosomal protein L39	RPL39	-9.94	-4.68	489.4	1.35954e+08	32	5	2	23.53	51
P42677	40S ribosomal protein S27	RPS27	-9.19	-2.84	457.6	4.16842e+07	29	7	3	41.67	84
P04259	Keratin, type II cytoskeletal 6B	KRT6B	-8.89	-3.18	312.9	9.03344e+06	16	5	0	10.46	564
Q6DKI1	60S ribosomal protein L7-like 1	RPL7L1	-8.66	-2.86	283.1	650842627	22	10	1	25.1	255
Q8TDN6	Ribosome biogenesis protein BRX1 homolog	BRIX1	-8.42	-3.61	351.9	2.88644e+07	25	15	1	38.53	353
P62273	40S ribosomal protein S29	RPS29	-8.28	-3.15	557.1	8.63983e+07	21	6	2	46.43	56
Q9Y4W2	Ribosomal biogenesis protein LAS1L	LAS1L	-6.81	-1.43	321.8	1.08682e+07	20	10	1	16.62	734
P08779	Keratin, type I cytoskeletal 16	KRT16	-5.68	-3.71	370.9	1.78283e+06	4	3	1	8.25	473
P82930	28S ribosomal protein S34, mitochondrial	MRPS34	-5.61	-3.03	358.6	4061799	7	4	0	19.27	218
P62841	40S ribosomal protein S15	RPS15	-5.18	-2.97	329.8	2.99807e+07	17	7	6	32.41	145
Q9Y3D9	28S ribosomal protein S23, mitochondrial	MRPS23	-4.94	-2.93	265.3	4.22574e+06	9	4	0	23.68	190
P48668	Keratin, type II cytoskeletal 6C	KRT6C	-4.86	-4.15	361.7	4.80129e+06	10	2	0	4.79	564
Q92552	28S ribosomal protein S27, mitochondrial	MRPS27	-4.81	-3.23	232.5	986429	4	3	0	7.49	414
P63220	40S ribosomal protein S21	RPS21	-4.62	-3.89	400.1	5.78046e+06	6	2	1	32.53	83
P01859	Immunoglobulin heavy constant gamma 2	IGHG2	-4.13	-3.74	401	1.59213e+07	16	5	2	8.9	326
Q9H7B2	Ribosome production factor 2 homolog	RPF2	-4.1	-1.48	341.3	2.69047e+06	4	4	1	15.36	306
P01624	Immunoglobulin kappa variable 3-15	IGKV3-15	-3.91	-3.87	408.3	2.7783e+06	3	1	0	7.83	115
Q9Y2R5	28S ribosomal protein S17, mitochondrial	MRPS17	-3.89	-3.43	347.1	2797049	5	2	0	13.85	130
A0A075B6J9	Immunoglobulin lambda variable 2-18	IGLV2-18	-3.88	-3.85	344.5	4.45273e+06	3	1	0	10.17	118
O15235	28S ribosomal protein S12, mitochondrial	MRPS12	-3.75	-2.93	280.2	3.95344e+06	4	2	0	24.64	138
Q9Y399	28S ribosomal protein S2, mitochondrial	MRPS2	-3.66	-1.37	273.2	3.8937e+06	6	5	1	13.85	296
Q8IUF8	Ribosomal oxygenase 2	RIOX2	-3.58	-2.78	274.9	5.82075e+06	5	5	1	12.9	465
Q9Y221	60S ribosome subunit biogenesis protein NIP7 homolog	NIP7	-3.28	-2.68	415.1	8278137	6	4	1	30.56	180
Q15050	Ribosome biogenesis regulatory protein homolog	RRS1	-3.07	-1.97	264.5	2.9807e+06	6	2	0	5.75	365

## Sheet: WT H2O2
Accession	Description	Gene	|Log Prob|	Best |Log Prob|	Best score	Total Intensity	# of spectra	# of unique peptides	# of mod peptides	Coverage %	# AA's in protein
P62805	Histone H4	H4C1	-204.48	-11.97	797.4	1.92125e+10	726	54	22	68.93	103
Q6FI13	Histone H2A type 2-A	H2AC18	-76.19	-8.02	630.9	9.70626e+09	317	27	11	58.46	130
Q99879	Histone H2B type 1-M	H2BC14	-68.05	-8.04	661.8	9.0017e+09	368	29	20	46.83	126
P16403	Histone H1.2	H1-2	-151.03	-10.58	798	8.32315e+09	360	38	16	28.64	213
P84243	Histone H3.3	H3-3A	-50.53	-4.94	570.4	5.62738e+09	189	18	4	54.41	136
Q99661	Kinesin-like protein KIF2C	KIF2C	-3.13	-1.98	281.6	4.67967e+09	63	3	2	2.21	725
O94892	Zinc finger protein 432	ZNF432	-148.97	-7.93	671.3	2.90779e+09	404	69	33	33.7	914
P05141	ADP/ATP translocase 2	SLC25A5	-156.76	-8.52	657.2	2.745e+09	273	55	15	59.4	298
P19338	Nucleolin	NCL	-168.8	-8.31	646.9	2.40677e+09	342	64	16	39.15	710
P07437	Tubulin beta chain	TUBB	-208.75	-8.33	615	2.00003e+09	565	62	30	78.38	444
Q13263	Transcription intermediary factor 1-beta (KAP-1)	TRIM28	-198.02	-7.53	608.2	1.70259e+09	487	80	30	60.72	835
P06748	Nucleophosmin	NPM1	-84.2	-6.52	550	1.63488e+09	206	40	21	51.36	294
Q99623	Prohibitin-2	PHB2	-120.74	-8.34	685.9	1.63354e+09	191	39	11	70.57	299
Q9NR30	Nucleolar RNA helicase 2	DDX21	-216.11	-8.31	631.1	1.46724e+09	294	68	13	55.68	783
P06576	ATP synthase subunit beta, mitochondrial	ATP5F1B	-176.42	-9	705.2	1.37933e+09	304	70	37	63.52	529
P25705	ATP synthase subunit alpha, mitochondrial	ATP5F1A	-195.92	-8.97	707.1	1.2654e+09	248	62	16	66.73	553
Q9NZI8	Insulin-like growth factor 2 mRNA-binding protein 1	IGF2BP1	-127.12	-6.61	599.2	1.1291e+09	181	50	18	45.23	577
P09874	Poly [ADP-ribose] polymerase 1	PARP1	-183.24	-9.31	698.8	1.11715e+09	293	77	18	50.59	1014
P04406	Glyceraldehyde-3-phosphate dehydrogenase	GAPDH	-104.97	-8.25	631.7	1.08864e+09	277	39	24	78.21	335
Q00839	Heterogeneous nuclear ribonucleoprotein U	HNRNPU	-144.2	-8.61	675.3	8.98616e+08	229	63	18	46.42	825
Q16778	Histone H2B type 2-E	H2BC21	-12.02	-4.67	585.2	8.71873e+08	40	5	2	7.94	126
Q08211	ATP-dependent RNA helicase A	DHX9	-203.92	-8.46	669.8	8.61851e+08	284	81	26	44.8	1270
P68363	Tubulin alpha-1B chain	TUBA1B	-90.25	-6.45	545.1	7.34147e+08	191	35	12	57.21	451
P41252	Isoleucine--tRNA ligase, cytoplasmic	IARS1	-145.56	-6.24	545.6	7.27718e+08	196	71	19	46.51	1262
P21796	Voltage-dependent anion-selective channel protein 1	VDAC1	-124.39	-8.42	645	7.05807e+08	173	40	12	77.74	283
P04843	Dolichyl-diphosphooligosaccharide--protein glycosyltransferase subunit 1	RPN1	-120.73	-11.58	833.3	6.95264e+08	221	42	5	60.79	607
P52272	Heterogeneous nuclear ribonucleoprotein M	HNRNPM	-152.16	-11.42	776.2	6.78188e+08	216	60	29	48.9	730
P11142	Heat shock cognate 71 kDa protein	HSPA8	-86.19	-7.37	611.4	5.97068e+08	153	38	11	43.65	646
P07814	Bifunctional glutamate/proline--tRNA ligase	EPRS1	-220.71	-8.34	614.5	5.96991e+08	221	87	17	51.52	1512
P17844	Probable ATP-dependent RNA helicase DDX5	DDX5	-110.24	-8.33	603	5.84001e+08	134	46	14	44.14	614
P35232	Prohibitin	PHB	-109.28	-8.75	629.1	5.64703e+08	140	33	5	80.51	272
Q00325	Phosphate carrier protein, mitochondrial	SLC25A3	-46.15	-4.39	449.4	5.46573e+08	116	29	11	42.94	361
P54136	Arginine--tRNA ligase, cytoplasmic	RARS1	-129.88	-9.33	692.6	5.41143e+08	128	49	11	58.18	660
Q96Q89	Kinesin-like protein KIF20B	KIF20B	-7.65	-4.6	593.5	5.15899e+08	54	6	0	3.46	1820
Q9UMS4	Pre-mRNA-processing factor 19	PRPF19	-80.67	-8.1	690.6	5.00594e+08	119	34	12	66.47	504
Q99575	Ribonucleases P/MRP protein subunit POP1	POP1	-18.99	-5.39	552.2	4.94343e+08	138	16	3	16.11	1024
Q5TEC6	Histone H3	H3-2	-6.15	-2.94	340.6	4.46447e+08	23	3	2	8.09	136
P0DMV8	Heat shock 70 kDa protein 1A	HSPA1A	-114.6	-7.29	611	4.2533e+08	168	44	13	53.2	641
P12236	ADP/ATP translocase 3	SLC25A6	-45.25	-8.48	668.9	3.92146e+08	66	17	5	30.54	298
P14868	Aspartate--tRNA ligase, cytoplasmic	DARS1	-128.84	-6.15	549.6	3.61845e+08	108	46	12	63.47	501
Q12906	Interleukin enhancer-binding factor 3	ILF3	-93.77	-6.53	571.4	357817116	98	32	9	29.53	894
P45880	Voltage-dependent anion-selective channel protein 2	VDAC2	-73.25	-8.1	609.1	3.38901e+08	103	29	8	70.07	294
Q15046	Lysine--tRNA ligase	KARS1	-84.24	-9.12	668.5	335460480	79	32	9	41.04	597
P39656	Dolichyl-diphosphooligosaccharide--protein glycosyltransferase 48 kDa subunit	DDOST	-44.84	-5.53	552.5	3.14535e+08	87	20	1	46.71	456
Q9Y520	Protein PRRC2C	PRRC2C	-22.62	-4.1	352.4	3.08443e+08	53	21	3	8.91	2896
P84090	Enhancer of rudimentary homolog	ERH	-22.95	-10.24	780.6	3.0613e+08	36	9	3	48.08	104
Q7L2E3	ATP-dependent RNA helicase DHX30	DHX30	-114.81	-8.29	665.1	2.97052e+08	112	52	11	41.46	1194
P07910	Heterogeneous nuclear ribonucleoproteins C1/C2	HNRNPC	-54.3	-6.04	523.2	2.87861e+08	112	21	4	40.96	293
P38159	RNA-binding motif protein, X chromosome	RBMX	-53.06	-7.86	605.6	2.82834e+08	67	18	4	27.11	391
Q9Y6C9	Mitochondrial carrier homolog 2	MTCH2	-40.45	-8.64	715.8	2.72529e+08	70	14	4	48.51	303
Q9Y5B9	FACT complex subunit SPT16	SUPT16H	-78.37	-5.75	552.8	2.66845e+08	111	39	10	31.14	1047
Q99459	Cell division cycle 5-like protein	CDC5L	-70.05	-8.36	601.6	2.61732e+08	106	44	11	52.99	802
Q9UIG0	Tyrosine-protein kinase BAZ1B	BAZ1B	-32.94	-4.53	397.9	2.58032e+08	71	30	1	20.03	1483
P10606	Cytochrome c oxidase subunit 5B, mitochondrial	COX5B	-23.99	-4.27	398.4	2.57048e+08	35	9	1	45.74	129
Q14669	E3 ubiquitin-protein ligase TRIP12	TRIP12	-12.21	-3.94	338.6	255271598	42	21	5	9.29	1992
P47897	Glutamine--tRNA ligase	QARS1	-100.63	-6.86	584.2	2.53645e+08	96	39	8	45.55	775
Q53H12	Acylglycerol kinase, mitochondrial	AGK	-27.19	-4.01	351.5	2.527e+08	80	17	1	47.39	422
Q9P2J5	Leucine--tRNA ligase, cytoplasmic	LARS1	-107.25	-7.33	597.8	2.43119e+08	105	57	19	49.57	1176
P22695	Cytochrome b-c1 complex subunit 2, mitochondrial	UQCRC2	-51.12	-9.61	731.2	2.43031e+08	61	22	8	42.6	453
P13073	Cytochrome c oxidase subunit 4 isoform 1, mitochondrial	COX4I1	-27.97	-7.42	619.3	2.4262e+08	38	9	4	36.69	169
Q92522	Histone H1.10	H1-10	-33.75	-5.42	536.1	2.387e+08	48	14	6	24.41	213
Q14739	Delta(14)-sterol reductase LBR	LBR	-17.76	-4.62	509.6	2.36636e+08	74	12	3	14.47	615
P56192	Methionine--tRNA ligase, cytoplasmic	MARS1	-87.77	-5.94	620.3	2.31983e+08	83	31	4	42	900
Q9NW13	RNA-binding protein 28	RBM28	-48.68	-4.43	431.5	2.29968e+08	76	29	2	32.54	759
P11387	DNA topoisomerase 1	TOP1	-51.07	-4.62	426.7	2.23633e+08	54	24	6	29.02	765
Q8WZ42	Titin	TTN	-6.75	-2.1	390.4	2.23165e+08	119	89	32	2.31	35991
Q9BVP2	Guanine nucleotide-binding protein-like 3	GNL3	-69.76	-4.87	530.3	2.225e+08	90	35	6	53.37	549
Q16891	MICOS complex subunit MIC60	IMMT	-93.07	-6.55	597.4	2.19244e+08	91	36	8	49.08	758
O75367	Core histone macro-H2A.1	MACROH2A1	-70.16	-7.97	623.1	2.1907e+08	67	19	3	50	372
Q9Y277	Voltage-dependent anion-selective channel protein 3	VDAC3	-58.49	-6.84	504.8	2.14933e+08	84	25	9	56.18	283
P09669	Cytochrome c oxidase subunit 6C	COX6C	-7.51	-2.97	408.6	2.13425e+08	23	5	0	33.33	75
Q92841	Probable ATP-dependent RNA helicase DDX17	DDX17	-67.08	-5.14	520.1	2.12508e+08	77	26	7	32.92	729
O43390	Heterogeneous nuclear ribonucleoprotein R	HNRNPR	-46.79	-6.01	530.5	2.09267e+08	64	20	4	30.81	633
P49821	NADH dehydrogenase [ubiquinone] flavoprotein 1, mitochondrial	NDUFV1	-38.93	-4.08	510	207405047	49	22	3	45.49	455
P48047	ATP synthase subunit O, mitochondrial	ATP5PO	-52.79	-7.3	613.4	2.07397e+08	49	16	4	55.87	213
Q8WWM7	Ataxin-2-like protein	ATXN2L	-6.77	-2.71	398	2.07071e+08	19	10	4	8.65	1075
Q9H9B4	Sideroflexin-1	SFXN1	-53.91	-4.77	502.7	2.04142e+08	66	22	5	48.14	322
Q07065	Cytoskeleton-associated protein 4	CKAP4	-71.42	-5.58	578.3	2.03428e+08	92	33	7	55.81	602
Q9UQ35	Serine/arginine repetitive matrix protein 2	SRRM2	-52.69	-7.45	619.9	2.01491e+08	111	37	3	12.25	2752
O00264	Membrane-associated progesterone receptor component 1	PGRMC1	-32.39	-5.13	484.6	1.94554e+08	37	11	2	25.64	195
Q02978	Mitochondrial 2-oxoglutarate/malate carrier protein	SLC25A11	-60.51	-8.3	649.7	1.92281e+08	58	25	5	59.24	314
Q96AG4	Leucine-rich repeat-containing protein 59	LRRC59	-48.95	-6.62	586.1	1.87157e+08	56	17	2	35.18	307
Q08945	FACT complex subunit SSRP1	SSRP1	-66.64	-5	523.8	1.86939e+08	71	25	2	29.62	709
Q9BQG0	Myb-binding protein 1A	MYBBP1A	-107.19	-6.34	500.6	1.84393e+08	82	42	10	32	1328
Q8NC51	Plasminogen activator inhibitor 1 RNA-binding protein	SERBP1	-23.44	-5.63	581.5	1.83021e+08	24	15	2	33.82	408
Q86UP2	Kinectin	KTN1	-64.74	-5.04	450.2	1.82906e+08	61	30	2	28.45	1357
Q01780	Exosome component 10	EXOSC10	-64.86	-7.7	634.2	1.82223e+08	90	32	6	49.49	885
O00571	ATP-dependent RNA helicase DDX3X	DDX3X	-81.46	-5.92	503.7	1.78783e+08	64	26	2	44.86	662
Q9Y4G6	Talin-2	TLN2	-6.83	-4.36	399.2	1.77439e+08	31	9	2	2.52	2542
P00403	Cytochrome c oxidase subunit 2	MT-CO2	-20.36	-6.06	450.5	1.74895e+08	29	11	4	27.75	227
Q9BZE4	Nucleolar GTP-binding protein 1	GTPBP4	-46.46	-4.06	451.9	1.73783e+08	66	27	7	40.69	634
Q9H0A0	RNA cytidine acetyltransferase	NAT10	-55.89	-6.1	544.8	1.69659e+08	71	35	10	34.83	1025
Q12905	Interleukin enhancer-binding factor 2	ILF2	-47.34	-8.33	611	1.68173e+08	61	19	6	41.79	390
Q06787	Synaptic functional regulator FMR1	FMR1	-42.07	-5.57	473.1	1.66306e+08	38	20	4	35.32	586
P09651	Heterogeneous nuclear ribonucleoprotein A1	HNRNPA1	-43.81	-9.34	658.5	1.66001e+08	60	18	5	35.48	372
P35251	Replication factor C subunit 1	RFC1	-30.93	-3.79	429.5	1.65284e+08	40	19	4	16.48	1147
O43143	Pre-mRNA-splicing factor ATP-dependent RNA helicase DHX15	DHX15	-59.59	-5.86	567.5	1.61327e+08	58	29	8	38.49	795
P04844	Dolichyl-diphosphooligosaccharide--protein glycosyltransferase subunit 2	RPN2	-44.64	-4.93	411.4	160022174	70	25	6	32.65	631
P42696	RNA-binding protein 34	RBM34	-32.36	-4.69	470.8	1.58776e+08	53	20	2	44.88	430
P31930	Cytochrome b-c1 complex subunit 1, mitochondrial	UQCRC1	-58.37	-6.26	515.6	1.54957e+08	59	27	8	49.79	480
P16989	Y-box-binding protein 3	YBX3	-20.19	-4.42	434.7	1.54144e+08	30	10	2	25.81	372
O60264	SWI/SNF-related matrix-associated actin-dependent regulator of chromatin subfamily A member 5	SMARCA5	-60.07	-4.07	499.6	1.49004e+08	70	41	7	34.7	1052
P55884	Eukaryotic translation initiation factor 3 subunit B	EIF3B	-4.8	-3.89	410.3	1.48798e+08	12	4	1	5.41	814
Q96I27	Zinc finger protein 625	ZNF625	-2.25	-2.11	474	1.48519e+08	11	3	2	6.21	306
P04075	Fructose-bisphosphate aldolase A	ALDOA	-52.24	-6.62	554.6	1.48056e+08	65	17	3	44.23	364
Q12904	Aminoacyl tRNA synthase complex-interacting multifunctional protein 1	AIMP1	-47.13	-7.98	626.1	1.46969e+08	48	22	7	57.69	312
O15381	Nuclear valosin-containing protein-like	NVL	-50.19	-4.98	467.7	145978765	59	29	4	39.6	856
P46087	Probable 28S rRNA (cytosine(4447)-C(5))-methyltransferase	NOP2	-59.29	-8.13	614.4	1.45413e+08	54	24	5	26.86	845
Q9NX58	Cell growth-regulating nucleolar protein	LYAR	-47.51	-5.15	496.9	1.44252e+08	49	20	3	41.42	379
P14927	Cytochrome b-c1 complex subunit 7	UQCRB	-25.96	-4.55	478.5	143205742	37	12	1	63.06	111
P51991	Heterogeneous nuclear ribonucleoprotein A3	HNRNPA3	-36.61	-6.64	609.6	1.40248e+08	47	17	3	35.98	378
P62979	Ubiquitin-40S ribosomal protein S27a	RPS27A	-40.07	-8.67	696.3	140124750	42	11	5	42.95	156
Q13185	Chromobox protein homolog 3	CBX3	-24.56	-5.43	504.1	1.40029e+08	49	11	3	39.89	183
P28331	NADH-ubiquinone oxidoreductase 75 kDa subunit, mitochondrial	NDUFS1	-53.31	-6.6	547.9	1.38114e+08	58	26	8	43.74	727
P22087	rRNA 2'-O-methyltransferase fibrillarin	FBL	-52.39	-6.24	579.1	1.37892e+08	46	19	4	45.79	321
P36542	ATP synthase subunit gamma, mitochondrial	ATP5F1C	-33.81	-5.72	545.6	1.30177e+08	46	15	2	34.9	298
Q9UJS0	Calcium-binding mitochondrial carrier protein Aralar2	SLC25A13	-66.83	-5.61	532.3	1.2898e+08	54	27	7	45.78	675
P37108	Signal recognition particle 14 kDa protein	SRP14	-27.94	-4.85	463.1	1.28424e+08	32	9	2	35.29	136
P10412	Histone H1.4	H1-4	-31.72	-6.44	575.1	1.27948e+08	34	11	4	11.42	219
Q96PK6	RNA-binding protein 14	RBM14	-16.33	-3.37	370	1.2586e+08	22	11	1	15.4	669
Q9NVI7	ATPase family AAA domain-containing protein 3A	ATAD3A	-51.23	-4.33	470.1	121171939	68	26	5	36.01	586
Q01105	Protein SET	SET	-24.72	-5.66	484.7	1.20221e+08	38	9	2	16.56	302
Q6P158	Putative ATP-dependent RNA helicase DHX57	DHX57	-43.41	-4.09	397.6	1.18862e+08	55	25	2	22.94	1386
Q9NPD3	Exosome complex component RRP41	EXOSC4	-26.97	-6.52	553.4	116888716	18	8	1	30.2	245
Q96GQ7	Probable ATP-dependent RNA helicase DDX27	DDX27	-44.03	-5.52	497.9	114505582	35	17	2	20.35	796
Q9NZ01	Very-long-chain enoyl-CoA reductase	TECR	-15.33	-3.97	429.3	1.13715e+08	23	9	2	24.35	308
Q969V3	Nicalin	NCLN	-45.19	-4.94	493.3	1.12786e+08	46	16	4	30.55	563
O15226	NF-kappa-B-repressing factor	NKRF	-31.58	-4.26	420.3	1.10877e+08	35	23	3	32.46	690
Q86V81	THO complex subunit 4	ALYREF	-31.81	-7.28	595.9	1.10069e+08	40	17	10	35.41	257
P56385	ATP synthase subunit e, mitochondrial	ATP5ME	-7.95	-4.94	496.1	1.079e+08	30	4	0	55.07	69
P61619	Protein transport protein Sec61 subunit alpha isoform 1	SEC61A1	-25.79	-5.02	562.2	1.06435e+08	30	9	1	14.92	476
P08574	Cytochrome c1, heme protein, mitochondrial	CYC1	-28.01	-5.73	547.2	1.0587e+08	28	11	2	28.62	325
Q9UN86	Ras GTPase-activating protein-binding protein 2	G3BP2	-16.83	-5.17	513.9	1.05241e+08	23	9	3	22.41	482
O95793	Double-stranded RNA-binding protein Staufen homolog 1	STAU1	-53.14	-5.39	569.1	1.04729e+08	53	26	6	52.99	502
P51532	Transcription activator BRG1	SMARCA4	-7.09	-5.05	440.3	1.03504e+08	11	5	2	3.58	1647
Q5SSJ5	Heterochromatin protein 1-binding protein 3	HP1BP3	-37.77	-5.13	489.1	1.03027e+08	44	16	1	21.7	553
P19367	Hexokinase-1	HK1	-66.06	-4.87	477.6	1.00441e+08	51	29	5	34.46	917
Q9GZR7	ATP-dependent RNA helicase DDX24	DDX24	-44.71	-4.82	443.3	9.81604e+07	37	19	1	27.47	859
Q9NYF8	Bcl-2-associated transcription factor 1	BCLAF1	-19.31	-4.1	398.9	9.80366e+07	43	23	6	20.87	920
Q13423	NAD(P) transhydrogenase, mitochondrial	NNT	-51.81	-5.89	522.3	9.69112e+07	49	28	11	33.89	1086
P0C0S5	Histone H2A.Z	H2AZ1	-8.92	-4.85	555.5	95612619	17	3	0	24.22	128
O00425	Insulin-like growth factor 2 mRNA-binding protein 3	IGF2BP3	-37.29	-5.61	519.5	94740921	50	20	4	34.02	579
P61978	Heterogeneous nuclear ribonucleoprotein K	HNRNPK	-24.08	-5.6	462.8	9.46939e+07	27	9	0	22.89	463
O75489	NADH dehydrogenase [ubiquinone] iron-sulfur protein 3, mitochondrial	NDUFS3	-51.73	-5.61	557.1	9.28733e+07	42	17	1	45.45	264
P22626	Heterogeneous nuclear ribonucleoproteins A2/B1	HNRNPA2B1	-33.15	-7.34	594.8	9.2846e+07	30	10	0	32.01	353
Q8TDD1	ATP-dependent RNA helicase DDX54	DDX54	-39.09	-4.28	413	91577602	41	27	8	30.99	881
P42167	Lamina-associated polypeptide 2, isoforms beta/gamma	TMPO	-45.68	-5.75	569.3	9.06837e+07	43	14	0	25.99	454
Q93077	Histone H2A type 1-C	H2AC6	-14.98	-6.94	685.3	9.04737e+07	20	5	2	13.85	130
O75027	ATP-binding cassette sub-family B member 7, mitochondrial	ABCB7	-6.24	-4.17	409	8.95368e+07	13	5	1	6.77	753
P16615	Sarcoplasmic/endoplasmic reticulum calcium ATPase 2	ATP2A2	-46.62	-4.22	423.8	8.88918e+07	65	30	10	31	1042
P31943	Heterogeneous nuclear ribonucleoprotein H	HNRNPH1	-32.89	-6.25	473	8.8271e+07	35	16	5	41.87	449
Q96HS1	Serine/threonine-protein phosphatase PGAM5, mitochondrial	PGAM5	-32.69	-5.9	498.7	8.7863e+07	40	19	3	70.59	289
O00567	Nucleolar protein 56	NOP56	-43.98	-4.97	525	8.77162e+07	28	17	4	30.47	594
P11940	Polyadenylate-binding protein 1	PABPC1	-43.74	-7.23	588.5	8.7147e+07	46	22	6	31.6	636
Q5VTE0	Putative elongation factor 1-alpha-like 3	EEF1A1P5	-48.05	-9.26	668.2	8.64967e+07	52	15	7	27.49	462
Q02880	DNA topoisomerase 2-beta	TOP2B	-38.02	-4.85	492.2	8.56474e+07	47	22	3	14.27	1626
A2A2N6	Zinc finger protein 64	ZFP64	-2.72	-2.17	339.4	8.56204e+07	28	2	0	11.45	131
O96008	Mitochondrial import receptor subunit TOM40 homolog	TOMM40	-24.38	-5.61	503.2	8.47808e+07	26	8	3	27.98	361
P31040	Succinate dehydrogenase [ubiquinone] flavoprotein subunit, mitochondrial	SDHA	-47.74	-6.1	501.1	8.43989e+07	35	19	4	33.28	664
P20700	Lamin-B1	LMNB1	-33.02	-4.62	450.3	82921552	37	20	3	36.18	586
P07919	Cytochrome b-c1 complex subunit 6, mitochondrial	UQCRH	-15.41	-8.33	621.5	8.22351e+07	20	6	2	64.83	91
Q14980	Nuclear mitotic apparatus protein 1	NUMA1	-48.31	-4.92	424.3	8.19552e+07	48	32	6	21.42	2101
P47985	Cytochrome b-c1 complex subunit Rieske, mitochondrial	UQCRFS1	-26.47	-5.21	549.5	8.18117e+07	44	14	3	58.03	274
Q9Y4W6	AFG3-like protein 2	AFG3L2	-28.93	-4.35	422.7	8.14342e+07	28	16	3	21.46	797
Q8N766	ER membrane protein complex subunit 1	EMC1	-38.81	-5.91	407.2	8.13837e+07	46	17	4	21.17	992
Q9H0S4	Probable ATP-dependent RNA helicase DDX47	DDX47	-26.34	-4.94	574.5	8.05138e+07	34	10	1	27.69	455
P51571	Translocon-associated protein subunit delta	SSR4	-31.71	-6.18	471.4	79485851	36	10	3	32.37	173
Q03701	CCAAT/enhancer-binding protein zeta	CEBPZ	-8.78	-2.35	344.8	7.89497e+07	27	13	3	12.33	1054
Q9BQ67	Glutamate-rich WD repeat-containing protein 1	GRWD1	-41.85	-6.51	559.2	7.83674e+07	38	18	3	51.57	446
P68371	Tubulin beta-4B chain	TUBB4B	-27.95	-5.71	514	7.81432e+07	56	12	6	19.55	445
P60660	Myosin light polypeptide 6	MYL6	-9.77	-4.15	488.1	7.79101e+07	21	8	2	56.29	151
P46977	Dolichyl-diphosphooligosaccharide--protein glycosyltransferase subunit STT3A	STT3A	-22.85	-3.93	404	7.78731e+07	30	14	2	16.31	705
Q9Y4P3	Transducin beta-like protein 2	TBL2	-34.18	-5.07	488.5	7.77452e+07	29	13	0	38.03	447
Q99848	Probable rRNA-processing protein EBP2	EBNA1BP2	-29.87	-6.62	573.7	7.51936e+07	32	12	3	33.99	306
Q9H0D6	5'-3' exoribonuclease 2	XRN2	-27.1	-3.96	425.6	7.49698e+07	32	18	3	24.53	950
Q14690	Protein RRP5 homolog	PDCD11	-43.77	-4.77	423.9	7.49178e+07	43	28	4	15.82	1871
P49458	Signal recognition particle 9 kDa protein	SRP9	-21.51	-4.21	532	7.48225e+07	25	7	2	44.19	86
Q9H6S0	3'-5' RNA helicase YTHDC2	YTHDC2	-34.76	-4.39	423.2	7.4386e+07	44	27	7	22.8	1430
P00736	Complement C1r subcomponent	C1R	-7	-3.8	391.5	7.38607e+07	35	5	1	5.53	705
Q9BQ75	Protein CMSS1	CMSS1	-19.9	-4.5	453.4	7.3276e+07	16	7	1	27.6	279
Q16698	2,4-dienoyl-CoA reductase, mitochondrial	DECR1	-21.25	-5.08	560.7	7.30992e+07	24	11	2	36.42	335
Q13610	Periodic tryptophan protein 1 homolog	PWP1	-34.49	-4.11	440.3	7.24711e+07	30	15	1	44.31	501
Q9Y2X3	Nucleolar protein 58	NOP58	-31.34	-6.01	576.1	7.24139e+07	52	14	3	29.11	529
Q13823	Nucleolar GTP-binding protein 2	GNL2	-38.02	-5.84	492.4	7.16523e+07	35	21	4	29.82	731
Q9NVP1	ATP-dependent RNA helicase DDX18	DDX18	-39.87	-4.57	498.3	7.1059e+07	54	21	6	36.72	670
Q9BRJ6	Uncharacterized protein C7orf50	C7orf50	-28.51	-5.79	540	7.01136e+07	22	11	1	51.03	194
Q9NX24	H/ACA ribonucleoprotein complex subunit 2	NHP2	-6.74	-3.48	319.7	7.00739e+07	26	3	0	21.57	153
P05023	Sodium/potassium-transporting ATPase subunit alpha-1	ATP1A1	-26.35	-4.45	454.2	6.97255e+07	30	16	3	20.23	1023
Q8IY81	pre-rRNA 2'-O-ribose RNA methyltransferase FTSJ3	FTSJ3	-45.37	-4.35	463	6.88877e+07	41	22	2	33.53	847
O75947	ATP synthase subunit d, mitochondrial	ATP5PD	-25.12	-4.81	446.9	6.8749e+07	32	12	1	68.94	161
P18583	Protein SON	SON	-8.28	-3.96	355.9	68450922	21	6	1	2.85	2459
P51970	NADH dehydrogenase [ubiquinone] 1 alpha subcomplex subunit 8	NDUFA8	-29.64	-6.79	567.5	6.76791e+07	31	13	3	61.63	172
Q9Y512	Sorting and assembly machinery component 50 homolog	SAMM50	-31.96	-4.58	435	6.64896e+07	36	14	5	36.89	469
Q15233	Non-POU domain-containing octamer-binding protein	NONO	-19.52	-7.08	593.9	6.53484e+07	18	7	3	18.68	471
P22392	Nucleoside diphosphate kinase B	NME2	-20.3	-4.64	467.4	6.42977e+07	16	7	1	55.26	152
Q16629	Serine/arginine-rich splicing factor 7	SRSF7	-11.97	-4.13	461.8	64291089	26	8	2	26.47	238
O75306	NADH dehydrogenase [ubiquinone] iron-sulfur protein 2, mitochondrial	NDUFS2	-25.53	-5.86	507.8	6.42324e+07	30	12	2	25.92	463
Q8ND82	Zinc finger protein 280C	ZNF280C	-7.67	-3.2	349.5	6.41901e+07	11	8	0	12.35	737
Q5JTH9	RRP12-like protein	RRP12	-21.29	-4.91	450.8	6.39917e+07	42	15	4	11.87	1297
Q96SB4	SRSF protein kinase 1	SRPK1	-25.94	-4.09	407.4	6.36481e+07	25	11	2	13.8	826
A0A087WXH2	Importin-8 (Fragment)	IPO8	-2.17	-1.77	384.9	62196914	22	1	0	3.52	142
O75934	Pre-mRNA-splicing factor SPF27	BCAS2	-12.16	-4.4	544.9	62024599	13	7	4	40	225
Q9UGP8	Translocation protein SEC63 homolog	SEC63	-25.28	-3.44	365.7	6.17796e+07	28	13	2	21.05	760
P38919	Eukaryotic initiation factor 4A-III	EIF4A3	-25.35	-6.5	587.9	6.07712e+07	20	10	3	28.22	411
Q13243	Serine/arginine-rich splicing factor 5	SRSF5	-13.26	-4.04	448.3	6.05055e+07	17	8	1	27.21	272
P16402	Histone H1.3	H1-3	-14.1	-5.36	486.8	5.93756e+07	18	3	0	9.5	221
Q9BYG3	MKI67 FHA domain-interacting nucleolar phosphoprotein	NIFK	-33.81	-5.02	454.5	5.93252e+07	34	18	5	60.41	293
O95168	NADH dehydrogenase [ubiquinone] 1 beta subcomplex subunit 4	NDUFB4	-13.09	-4.65	463	5.87925e+07	18	6	1	46.51	129
P60709	Actin, cytoplasmic 1	ACTB	-24.68	-5.36	426.1	5.85605e+07	39	13	5	47.47	375
Q2KHT4	Germ cell-specific gene 1 protein	GSG1	-2.13	-1.91	280.8	5.83463e+07	13	1	0	5.96	285
Q13601	KRR1 small subunit processome component homolog	KRR1	-22.82	-4.42	485.7	5.82558e+07	27	14	1	31.5	381
Q9UJZ1	Stomatin-like protein 2, mitochondrial	STOML2	-25.85	-4.47	488.3	5.76651e+07	35	14	2	45.79	356
P27824	Calnexin	CANX	-17.05	-3.76	383	57207363	36	13	3	20.44	592
P10809	60 kDa heat shock protein, mitochondrial	HSPD1	-31.55	-4.26	379.6	5.7136e+07	56	20	6	43.98	573
Q9Y2W1	Thyroid hormone receptor-associated protein 3	THRAP3	-32.84	-4.17	441.3	5.68447e+07	34	14	0	16.75	955
P62873	Guanine nucleotide-binding protein G(I)/G(S)/G(T) subunit beta-1	GNB1	-7.76	-2.12	321.9	5.66365e+07	19	8	3	16.18	340
P53007	Tricarboxylate transport protein, mitochondrial	SLC25A1	-16.58	-5	481	5.65087e+07	21	8	1	28.62	311
Q13155	Aminoacyl tRNA synthase complex-interacting multifunctional protein 2	AIMP2	-15.69	-7.27	580.2	5.64174e+07	17	7	1	23.12	320
Q9Y5M8	Signal recognition particle receptor subunit beta	SRPRB	-31.29	-4.67	451.4	5.62281e+07	29	14	0	50.92	271
Q9NX63	MICOS complex subunit MIC19	CHCHD3	-21.59	-5.03	568.6	5.54276e+07	16	9	0	31.72	227
Q14444	Caprin-1	CAPRIN1	-21.94	-4.21	468.2	5.53325e+07	22	12	5	12.27	709
P21912	Succinate dehydrogenase [ubiquinone] iron-sulfur subunit, mitochondrial	SDHB	-11.57	-3.33	417.7	5.47006e+07	18	8	3	33.57	280
P42285	Exosome RNA helicase MTR4	MTREX	-25.84	-3.99	382.3	5.46964e+07	34	18	6	20.54	1042
Q9UNQ2	Probable dimethyladenosine transferase	DIMT1	-19.19	-4.64	499.8	5.44559e+07	34	12	3	42.81	313
P48634	Protein PRRC2A	PRRC2A	-13.25	-5.99	486.7	5.40648e+07	13	10	1	6.9	2144
Q8WTT2	Nucleolar complex protein 3 homolog	NOC3L	-20.66	-3.93	411.3	5.38778e+07	22	14	1	15.25	800
P46940	Ras GTPase-activating-like protein IQGAP1	IQGAP1	-22.9	-3.2	332.4	5.38407e+07	42	24	4	17.74	1657
Q2TAY7	WD40 repeat-containing protein SMU1	SMU1	-3.42	-3.35	334.7	5.37759e+07	10	2	0	2.73	513
Q9P258	Protein RCC2	RCC2	-26.28	-3.62	360.5	5.34982e+07	25	12	1	30.08	522
Q8IZL8	Proline-, glutamic acid- and leucine-rich protein 1	PELP1	-35.53	-11.31	798.3	5.2103e+07	25	10	0	15.13	1130
Q8TDI0	Chromodomain-helicase-DNA-binding protein 5	CHD5	-3.26	-2.08	477.6	5.19223e+07	15	5	2	3.22	1954
Q9NZJ7	Mitochondrial carrier homolog 1	MTCH1	-6.32	-4.08	370.1	5.18045e+07	13	4	1	9	389
O95292	Vesicle-associated membrane protein-associated protein B/C	VAPB	-12.37	-4.54	498.6	5.08683e+07	20	5	1	20.58	243
Q7Z2W4	Zinc finger CCCH-type antiviral protein 1	ZC3HAV1	-24.93	-3.94	376.6	5.0354e+07	34	19	2	31.04	902
P35637	RNA-binding protein FUS	FUS	-11.27	-3.66	355.4	5.02736e+07	18	6	1	9.32	526
Q6PKG0	La-related protein 1	LARP1	-38.25	-4.44	422.6	4.99684e+07	33	22	8	23.45	1096
O75964	ATP synthase subunit g, mitochondrial	ATP5MG	-27.99	-14.36	910.2	4.98705e+07	22	10	2	58.25	103
Q5RKV6	Exosome complex component MTR3	EXOSC6	-19.46	-5.65	535.2	4.98536e+07	21	5	0	20.96	272
P49755	Transmembrane emp24 domain-containing protein 10	TMED10	-11.24	-4.25	456.8	4.97745e+07	15	5	1	24.2	219
Q9NVH1	DnaJ homolog subfamily C member 11	DNAJC11	-19.97	-4.78	404.3	4.9498e+07	21	12	2	23.79	559
P51116	Fragile X mental retardation syndrome-related protein 2	FXR2	-27.58	-5.36	567.3	4.94435e+07	20	12	2	21.69	673
Q8N3C0	Activating signal cointegrator 1 complex subunit 3	ASCC3	-8.36	-3.47	374.7	4.92264e+07	19	11	1	5.36	2202
Q86UE4	Protein LYRIC	MTDH	-36.46	-5.19	548.7	4.92066e+07	35	13	1	30.93	582
P20674	Cytochrome c oxidase subunit 5A, mitochondrial	COX5A	-16.61	-4.22	414.6	4.88053e+07	22	7	1	32.67	150
Q9UBM7	7-dehydrocholesterol reductase	DHCR7	-15.34	-4.23	476.3	4.8662e+07	15	6	1	11.16	475
P38432	Coilin	COIL	-18.46	-4.33	403.7	4.8494e+07	23	7	0	14.58	576
Q9Y3T9	Nucleolar complex protein 2 homolog	NOC2L	-24.4	-4.48	414.9	4.79963e+07	21	14	3	17.22	749
Q8WXX5	DnaJ homolog subfamily C member 9	DNAJC9	-19.27	-4.81	487.3	4.79281e+07	26	9	0	32.69	260
P24539	ATP synthase F(0) complex subunit B1, mitochondrial	ATP5PB	-19.71	-4.69	558	4.77775e+07	19	7	3	26.17	256
Q9BQ39	ATP-dependent RNA helicase DDX50	DDX50	-38.6	-4.81	458.4	4.7684e+07	30	18	1	29.85	737
Q5JPE7	Nodal modulator 2	NOMO2	-39.33	-4.11	389.4	4.7561e+07	38	24	4	24.23	1267
Q9NQT4	Exosome complex component RRP46	EXOSC5	-15.25	-4.19	471.7	4.75105e+07	23	7	0	45.53	235
Q12797	Aspartyl/asparaginyl beta-hydroxylase	ASPH	-9.8	-2.55	288.8	4.70293e+07	27	10	0	17.94	758
O75494	Serine/arginine-rich splicing factor 10	SRSF10	-12.78	-4.66	447.1	4.62291e+07	16	7	1	23.66	262
Q9H307	Pinin	PNN	-6.5	-4.66	472	4.57528e+07	13	4	0	7.11	717
P11021	Endoplasmic reticulum chaperone BiP	HSPA5	-16.89	-4.32	393.9	4.5669e+07	39	16	3	25.84	654
Q9UKD2	mRNA turnover protein 4 homolog	MRTO4	-20.9	-2.86	452.5	4.55259e+07	24	13	4	44.35	239
Q15024	Exosome complex component RRP42	EXOSC7	-13.63	-4.86	481.7	4.51667e+07	19	10	0	38.83	291
P07305	Histone H1.0	H1-0	-10.85	-3.67	409.8	4.43852e+07	9	5	1	11.34	194
P56381	ATP synthase subunit epsilon, mitochondrial	ATP5F1E	-4.76	-4.67	464.4	4.40559e+07	6	2	0	29.41	51
P11388	DNA topoisomerase 2-alpha	TOP2A	-22.76	-4.34	462.5	4.39749e+07	25	14	4	12.48	1531
P55209	Nucleosome assembly protein 1-like 1	NAP1L1	-16.09	-3.68	453.8	4.36308e+07	27	9	2	25.58	391
P43243	Matrin-3	MATR3	-21.48	-4.71	424.1	4.35744e+07	25	16	3	25.38	847
P38646	Stress-70 protein, mitochondrial	HSPA9	-33.86	-4.77	479.3	4.33212e+07	52	19	5	31.96	679
Q07955	Serine/arginine-rich splicing factor 1	SRSF1	-16.96	-4.33	444.5	4.30814e+07	24	7	0	29.44	248
Q9BU76	Multiple myeloma tumor-associated protein 2	MMTAG2	-23.82	-4.38	457.6	4.23223e+07	30	8	0	27	263
P62318	Small nuclear ribonucleoprotein Sm D3	SNRPD3	-15.91	-5.24	505.7	4.22807e+07	20	7	2	41.27	126
Q49A26	Putative oxidoreductase GLYR1	GLYR1	-34.5	-4.93	491.4	4.22753e+07	32	19	5	38.52	553
S4R3H4	Apoptotic chromatin condensation inducer in the nucleus	ACIN1	-27.32	-4.8	476.6	4.19138e+07	30	17	0	18.16	1283
Q86U86	Protein polybromo-1	PBRM1	-11.37	-3.29	312.7	4.18585e+07	30	17	7	12.2	1689
Q9BUJ2	Heterogeneous nuclear ribonucleoprotein U-like protein 1	HNRNPUL1	-14.2	-3.7	426.8	4.1812e+07	27	14	4	17.52	856
O95299	NADH dehydrogenase [ubiquinone] 1 alpha subcomplex subunit 10, mitochondrial	NDUFA10	-21.56	-4.79	423.9	4.17802e+07	16	11	2	29.01	355
Q1ED39	Lysine-rich nucleolar protein 1	KNOP1	-18.73	-3.38	346.6	4.16634e+07	22	15	3	37.99	458
O43324	Eukaryotic translation elongation factor 1 epsilon-1	EEF1E1	-26.85	-5.51	559.3	4.15723e+07	27	13	7	54.6	174
Q13151	Heterogeneous nuclear ribonucleoprotein A0	HNRNPA0	-22.91	-5.16	462.2	4.15554e+07	23	9	1	31.48	305
O14654	Insulin receptor substrate 4	IRS4	-17.46	-4.22	436.9	4.13195e+07	16	12	0	12.01	1257
P68400	Casein kinase II subunit alpha	CSNK2A1	-23.76	-5.55	455.6	4.11861e+07	41	19	5	48.59	391
Q9BV38	WD repeat-containing protein 18	WDR18	-18.45	-4.1	403.3	41109055	18	9	0	19.68	432
Q06830	Peroxiredoxin-1	PRDX1	-27.78	-6.22	592.4	4.05441e+07	27	10	3	43.22	199
O60506	Heterogeneous nuclear ribonucleoprotein Q	SYNCRIP	-21.53	-3.87	404	4.0503e+07	20	11	2	22.47	623
P55084	Trifunctional enzyme subunit beta, mitochondrial	HADHB	-14.56	-4.35	436.5	4.04161e+07	21	10	1	20.89	474
O75475	PC4 and SFRS1-interacting protein	PSIP1	-20.51	-4.57	431	4.03686e+07	23	12	2	19.81	530
P51114	Fragile X mental retardation syndrome-related protein 1	FXR1	-6.79	-4.19	371	3.98816e+07	13	7	1	13.85	621
Q5T3I0	G patch domain-containing protein 4	GPATCH4	-14.38	-4.39	418.4	3.97835e+07	17	8	1	28.25	446
O95298	NADH dehydrogenase [ubiquinone] 1 subunit C2	NDUFC2	-5.65	-2.8	395.5	3.96007e+07	8	3	0	22.69	119
P18859	ATP synthase-coupling factor 6, mitochondrial	ATP5PF	-7.96	-2.09	331.6	3.89633e+07	17	7	1	41.67	108
Q8TEM1	Nuclear pore membrane glycoprotein 210	NUP210	-18.19	-4.08	381	3.88095e+07	24	15	2	9.75	1887
O43395	U4/U6 small nuclear ribonucleoprotein Prp3	PRPF3	-14.55	-4.72	418.8	3.87825e+07	15	9	2	15.67	683
B4DLN1	cDNA FLJ60124, highly similar to Mitochondrial dicarboxylate carrier		-22.46	-3.86	391.1	3.84911e+07	20	12	3	27.6	442
P55265	Double-stranded RNA-specific adenosine deaminase	ADAR	-16.13	-3.36	340.9	3.80728e+07	23	13	3	12.77	1269
E7EVA0	Microtubule-associated protein	MAP4	-21.5	-8.34	636.9	3.79559e+07	18	10	0	6.09	2297
Q9NQT5	Exosome complex component RRP40	EXOSC3	-16.74	-5.34	531.6	3.75802e+07	19	8	0	34.55	275
Q9Y3I0	RNA-splicing ligase RtcB homolog	RTCB	-15.85	-3.6	376.9	3.73755e+07	22	12	7	27.52	505
Q9Y3B9	RRP15-like protein	RRP15	-10.84	-5.09	502.8	3.7261e+07	11	4	1	7.8	282
P46459	Vesicle-fusing ATPase	NSF	-2.76	-1.67	274.3	3.69633e+07	10	5	2	7.12	744
Q9Y3C1	Nucleolar protein 16	NOP16	-6.43	-2.12	338.6	3.63836e+07	11	6	2	38.2	178
Q15005	Signal peptidase complex subunit 2	SPCS2	-6.38	-4.94	508.1	36289363	11	6	2	19.91	226
Q15393	Splicing factor 3B subunit 3	SF3B3	-27.42	-3.62	384.6	3.61359e+07	23	18	4	17.26	1217
Q6P2Q9	Pre-mRNA-processing-splicing factor 8	PRPF8	-20.91	-4.29	428.5	3.60786e+07	31	20	3	6.47	2335
O75569	Interferon-inducible double-stranded RNA-dependent protein kinase activator A	PRKRA	-12.3	-3.61	433.1	3.58206e+07	15	6	1	24.92	313
Q13242	Serine/arginine-rich splicing factor 9	SRSF9	-4.91	-2.87	335.6	3.56986e+07	11	5	1	27.6	221
P60468	Protein transport protein Sec61 subunit beta	SEC61B	-14.23	-6.81	607.9	3.51877e+07	12	3	0	26.04	96
Q8IX01	SURP and G-patch domain-containing protein 2	SUGP2	-17.43	-3.98	394.7	35027821	18	10	0	11.92	1082
O43660	Pleiotropic regulator 1	PLRG1	-16.7	-4.5	449.2	3.49261e+07	15	9	1	26.26	514
P14854	Cytochrome c oxidase subunit 6B1	COX6B1	-15.92	-4.07	403.3	3.48733e+07	26	7	1	75.58	86
Q8NE71	ATP-binding cassette sub-family F member 1	ABCF1	-19.11	-5.95	431.4	3.45634e+07	18	10	2	13.61	845
P28799	Progranulin	GRN	-14.76	-5.23	493.2	3.43886e+07	16	5	2	13.49	593
O75380	NADH dehydrogenase [ubiquinone] iron-sulfur protein 6, mitochondrial	NDUFS6	-15.29	-10.34	725.9	3.42508e+07	8	4	0	29.84	124
P62304	Small nuclear ribonucleoprotein E	SNRPE	-9.36	-4.97	468.3	3.41446e+07	17	7	4	52.17	92
Q96IX5	ATP synthase membrane subunit DAPIT, mitochondrial	ATP5MD	-12	-4.83	453.2	3.39375e+07	11	4	0	44.83	58
Q13868	Exosome complex component RRP4	EXOSC2	-22.39	-4.45	463.7	33585059	18	10	3	32.76	293
Q13310	Polyadenylate-binding protein 4	PABPC4	-17.51	-4.44	431.6	3.35105e+07	13	7	0	14.6	644
P61803	Dolichyl-diphosphooligosaccharide--protein glycosyltransferase subunit DAD1	DAD1	-17.27	-4.54	464.2	3.34541e+07	18	5	0	28.32	113
Q03113	Guanine nucleotide-binding protein subunit alpha-12	GNA12	-4.2	-3.81	454.4	3.3412e+07	13	3	1	7.61	381
Q15029	116 kDa U5 small nuclear ribonucleoprotein component	EFTUD2	-25.88	-4.44	470	3.3248e+07	24	17	0	22.33	972
Q9Y2R4	Probable ATP-dependent RNA helicase DDX52	DDX52	-20.13	-4.11	360.3	3.31086e+07	22	13	3	27.71	599
Q9H8H2	Probable ATP-dependent RNA helicase DDX31	DDX31	-12.98	-3.48	368.2	3.2853e+07	20	12	1	13.63	851
Q9Y3B2	Exosome complex component CSL4	EXOSC1	-8.4	-4.63	470.1	3.26896e+07	16	9	1	41.54	195
Q8IY37	Probable ATP-dependent RNA helicase DHX37	DHX37	-19.75	-4.24	465.9	3.25055e+07	19	14	4	13.05	1157
P35613	Basigin	BSG	-14.42	-4.04	411.5	3.23427e+07	19	9	3	26.49	385
Q9NPA0	ER membrane protein complex subunit 7	EMC7	-9.51	-4.36	495.7	32068941	12	5	1	30.17	242
Q14498	RNA-binding protein 39	RBM39	-18.25	-3.81	423.9	3.17789e+07	32	14	3	33.02	530
Q13206	Probable ATP-dependent RNA helicase DDX10	DDX10	-14.31	-4.48	374.7	3.17777e+07	16	13	1	17.37	875
Q14694	Ubiquitin carboxyl-terminal hydrolase 10	USP10	-18.73	-4.39	473.9	3.14101e+07	21	14	3	19.8	798
P41091	Eukaryotic translation initiation factor 2 subunit 3	EIF2S3	-17.2	-3.65	384.4	3.13694e+07	18	11	1	32.42	472
P56556	NADH dehydrogenase [ubiquinone] 1 alpha subcomplex subunit 6	NDUFA6	-12.68	-4.4	469.8	3.1342e+07	6	4	0	27.34	128
Q9H7E9	UPF0488 protein C8orf33	C8orf33	-13.16	-8.6	605.6	3.12071e+07	11	8	4	30.57	229
Q9NRP0	Oligosaccharyltransferase complex subunit OSTC	OSTC	-8.95	-5.69	562.8	31135881	11	2	0	8.05	149
P78527	DNA-dependent protein kinase catalytic subunit	PRKDC	-16.89	-2.95	342	3.07364e+07	23	22	2	6.44	4128
Q9H845	Complex I assembly factor ACAD9, mitochondrial	ACAD9	-14.99	-3.76	396.1	3.0734e+07	21	12	3	19.48	621
P78346	Ribonuclease P protein subunit p30	RPP30	-21.65	-4.83	467.8	3.06435e+07	16	9	0	48.13	268
Q9P0L0	Vesicle-associated membrane protein-associated protein A	VAPA	-4.35	-3.48	324.9	3.05963e+07	10	3	0	13.65	249
P08670	Vimentin	VIM	-24.08	-4.1	396.7	3.04737e+07	29	13	2	26.39	466
P52789	Hexokinase-2	HK2	-20.66	-4.15	397	3.03574e+07	18	11	0	16.14	917
Q13435	Splicing factor 3B subunit 2	SF3B2	-3.27	-2.11	253.8	3.02902e+07	10	6	2	8.6	895
Q96C36	Pyrroline-5-carboxylate reductase 2	PYCR2	-23.6	-4.64	390.9	3.02293e+07	39	12	5	46.25	320
Q93084	Sarcoplasmic/endoplasmic reticulum calcium ATPase 3	ATP2A3	-2.78	-2.52	392.8	3.01067e+07	23	1	0	0.48	1033
P57737	Coronin-7	CORO7	-3.59	-3.24	276.1	3.01009e+07	32	3	0	3.34	1048
O00411	DNA-directed RNA polymerase, mitochondrial	POLRMT	-10.62	-4.07	446.9	3.00493e+07	14	10	1	11.06	1230
O00422	Histone deacetylase complex subunit SAP18	SAP18	-5.02	-2.1	310.2	2.9847e+07	8	3	0	24.18	153
Q9NY12	H/ACA ribonucleoprotein complex subunit 1	GAR1	-11.02	-4.9	421	2.97915e+07	9	5	0	18.43	217
Q6NUK1	Calcium-binding mitochondrial carrier protein SCaMC-1	SLC25A24	-14.34	-4.69	543.3	2.96528e+07	11	6	3	11.32	477
P36873	Serine/threonine-protein phosphatase PP1-gamma catalytic subunit	PPP1CC	-13.21	-3.38	401.2	2.92769e+07	15	7	0	28.79	323
Q9UNX4	WD repeat-containing protein 3	WDR3	-13.02	-4.06	423.7	2.92683e+07	21	12	3	18.24	943
P81605	Dermcidin	DCD	-4.56	-4.28	407.5	2.9212e+07	10	2	0	22.73	110
O94874	E3 UFM1-protein ligase 1	UFL1	-19.16	-4.31	430.5	2.89011e+07	19	12	1	16.12	794
P84103	Serine/arginine-rich splicing factor 3	SRSF3	-12.75	-4.62	481.9	2.83109e+07	16	6	2	25.61	164
Q92499	ATP-dependent RNA helicase DDX1	DDX1	-20.03	-4.73	431.5	2.80759e+07	18	15	4	27.03	740
Q8IXI1	Mitochondrial Rho GTPase 2	RHOT2	-13.24	-4.62	433.4	2.79583e+07	12	5	0	11.65	618
O95625	Zinc finger and BTB domain-containing protein 11	ZBTB11	-11.2	-3.25	403.3	2.7809e+07	20	12	1	14.91	1053
Q5C9Z4	Nucleolar MIF4G domain-containing protein 1	NOM1	-22.12	-3.87	367	2.77671e+07	17	11	1	15	860
Q9NUQ6	SPATS2-like protein	SPATS2L	-7.76	-3.8	392.5	2.77517e+07	12	5	1	12.19	558
P61964	WD repeat-containing protein 5	WDR5	-11.24	-3.26	351.5	2.76951e+07	13	8	2	29.64	334
Q15006	ER membrane protein complex subunit 2	EMC2	-9.37	-3.7	365.6	2.75701e+07	11	6	1	25.59	297
Q03252	Lamin-B2	LMNB2	-13.58	-3.04	334.3	27519827	14	10	2	16.77	620
O00541	Pescadillo homolog	PES1	-17.76	-4.9	509.6	2.7515e+07	17	11	0	19.9	588
Q9H6F5	Coiled-coil domain-containing protein 86	CCDC86	-10.51	-3.9	327.2	27408953	12	7	1	26.67	360
Q9UDW1	Cytochrome b-c1 complex subunit 9	UQCR10	-6.16	-2.11	423.8	2.73792e+07	10	4	0	65.08	63
Q07021	Complement component 1 Q subcomponent-binding protein, mitochondrial	C1QBP	-6.76	-3.86	307.1	2.73514e+07	18	7	3	20.57	282
Q9UKM9	RNA-binding protein Raly	RALY	-7.35	-2.94	299.7	2.72198e+07	16	7	1	16.99	306
P26599	Polypyrimidine tract-binding protein 1	PTBP1	-10.44	-3.28	378.9	2.71254e+07	25	10	2	26.18	531
Q9Y5Q8	General transcription factor 3C polypeptide 5	GTF3C5	-15.08	-3.57	370.1	2.6896e+07	13	9	0	19.08	519
Q96S52	GPI transamidase component PIG-S	PIGS	-8.03	-3.07	466.7	2.64831e+07	9	6	0	14.23	555
Q96CS3	FAS-associated factor 2	FAF2	-18.03	-3.81	378.5	2.64487e+07	19	10	3	25.17	445
Q07666	KH domain-containing, RNA-binding, signal transduction-associated protein 1	KHDRBS1	-12.21	-3.28	388.5	2.63394e+07	11	7	2	14.67	443
F6VRR5	Polymerase delta-interacting protein 3	POLDIP3	-20.65	-4.48	381.8	2.61799e+07	21	10	1	39.73	438
P30049	ATP synthase subunit delta, mitochondrial	ATP5F1D	-14.42	-5.06	538.3	2.61432e+07	7	4	0	41.07	168
A0A3B3ITJ4	Heterogeneous nuclear ribonucleoprotein L (Fragment)	HNRNPL	-9.42	-5.44	464.9	25915499	21	9	3	18.99	537
Q9NQ55	Suppressor of SWI4 1 homolog	PPAN	-16.82	-5.22	504.3	2.58645e+07	16	6	1	14.59	473
Q13162	Peroxiredoxin-4	PRDX4	-8.29	-4.12	414.1	2.58053e+07	10	3	2	13.28	271
P40937	Replication factor C subunit 5	RFC5	-8.61	-2.11	322.3	2.58023e+07	12	6	1	17.94	340
Q16795	NADH dehydrogenase [ubiquinone] 1 alpha subcomplex subunit 9, mitochondrial	NDUFA9	-22.53	-4.28	346.9	25693539	18	12	2	36.87	377
Q9NWT1	p21-activated protein kinase-interacting protein 1	PAK1IP1	-7.35	-4.1	439.3	2.56555e+07	17	6	1	15.82	392
Q9UG63	ATP-binding cassette sub-family F member 2	ABCF2	-3.14	-2.23	319	2.53739e+07	15	5	2	10.27	623
Q9NX40	OCIA domain-containing protein 1	OCIAD1	-9.38	-3.34	335.2	2.52053e+07	12	5	1	27.75	245
P61088	Ubiquitin-conjugating enzyme E2 N	UBE2N	-23.66	-5.31	487.2	25162308	28	7	1	52.63	152
P43307	Translocon-associated protein subunit alpha	SSR1	-9.18	-3.69	376.2	2.50317e+07	11	3	0	11.89	286
P12235	ADP/ATP translocase 1	SLC25A4	-16.32	-5.15	502.6	2.49539e+07	13	6	0	18.46	298
P40938	Replication factor C subunit 3	RFC3	-10.32	-4.02	448.9	2.49128e+07	9	7	1	26.12	356
P67870	Casein kinase II subunit beta	CSNK2B	-8.04	-5.18	473.5	2.48346e+07	11	5	3	27.44	215
O60832	H/ACA ribonucleoprotein complex subunit DKC1	DKC1	-27.41	-5.41	490.2	2.47251e+07	16	11	0	23.74	514
O96000	NADH dehydrogenase [ubiquinone] 1 beta subcomplex subunit 10	NDUFB10	-18.97	-6.45	533.2	2.46762e+07	14	7	1	36.05	172
O95202	Mitochondrial proton/calcium exchanger protein	LETM1	-12.61	-3.53	380.3	2.4657e+07	24	11	1	18.13	739
P62995	Transformer-2 protein homolog beta	TRA2B	-15.1	-4.29	381.7	2.4622e+07	19	8	0	27.43	288
Q9UHB9	Signal recognition particle subunit SRP68	SRP68	-13.04	-3.24	444.5	24565031	15	9	0	19.62	627
Q00059	Transcription factor A, mitochondrial	TFAM	-10.05	-4.59	487.5	24471673	8	5	1	23.17	246
Q06265	Exosome complex component RRP45	EXOSC9	-14.16	-4.76	462.7	2.44691e+07	7	4	0	11.39	439
Q9NU22	Midasin	MDN1	-13.78	-3.13	286.6	2.42103e+07	33	23	5	4.24	5596
P15924	Desmoplakin	DSP	-16.96	-3.8	337.9	2.42083e+07	33	21	7	9.02	2871
P20042	Eukaryotic translation initiation factor 2 subunit 2	EIF2S2	-8.6	-3.65	378.5	2.41552e+07	9	5	0	17.72	333
Q9HCE1	Helicase MOV-10	MOV10	-22.02	-4.07	385.2	2.39693e+07	17	14	1	17.25	1003
Q9BRT2	Ubiquinol-cytochrome-c reductase complex assembly factor 2	UQCC2	-3.01	-2.91	307.6	2.39438e+07	7	2	0	13.49	126
Q96B26	Exosome complex component RRP43	EXOSC8	-11.19	-4.36	386.3	2.38336e+07	7	6	0	30.07	276
Q8N9T8	Protein KRI1 homolog	KRI1	-14.79	-6.36	554.4	2.36596e+07	24	12	2	17.78	703
P14406	Cytochrome c oxidase subunit 7A2, mitochondrial	COX7A2	-13.26	-4.71	459.1	2.35465e+07	10	3	0	27.71	83
O94826	Mitochondrial import receptor subunit TOM70	TOMM70	-14.37	-4.68	421.9	2.34185e+07	20	10	4	21.05	608
Q9Y5J7	Mitochondrial import inner membrane translocase subunit Tim9	TIMM9	-6.81	-3.57	378.2	2.33568e+07	10	5	1	59.55	89
O75746	Calcium-binding mitochondrial carrier protein Aralar1	SLC25A12	-15.51	-3.57	388.7	2.33415e+07	9	7	0	12.68	678
Q12788	Transducin beta-like protein 3	TBL3	-26.75	-4.43	400	23221162	22	11	0	18.32	808
P62314	Small nuclear ribonucleoprotein Sm D1	SNRPD1	-5.34	-3.89	368.9	2.31815e+07	6	2	0	15.13	119
Q96A33	Coiled-coil domain-containing protein 47	CCDC47	-12.94	-3.85	380.2	2.29923e+07	14	7	3	18.84	483
P13861	cAMP-dependent protein kinase type II-alpha regulatory subunit	PRKAR2A	-14.45	-5.53	482.4	2.28835e+07	10	7	0	19.31	404
P10620	Microsomal glutathione S-transferase 1	MGST1	-8.97	-4.15	355.6	2.27164e+07	12	4	0	22.58	155
Q96SU4	Oxysterol-binding protein-related protein 9	OSBPL9	-4.03	-3.8	339.8	2.26639e+07	11	6	3	10.6	736
Q92621	Nuclear pore complex protein Nup205	NUP205	-5.93	-2.1	250.3	2.26336e+07	10	8	1	4.87	2012
Q9UI09	NADH dehydrogenase [ubiquinone] 1 alpha subcomplex subunit 12	NDUFA12	-17.13	-4.01	378.4	2.24796e+07	11	8	3	51.72	145
P52292	Importin subunit alpha-1	KPNA2	-14.43	-4.04	379.3	2.23526e+07	9	6	0	12.67	529
Q96EY7	Pentatricopeptide repeat domain-containing protein 3, mitochondrial	PTCD3	-8.65	-3.59	333.2	2.21246e+07	17	6	1	9.29	689
Q9NUD5	Zinc finger CCHC domain-containing protein 3	ZCCHC3	-19.73	-4.98	433.8	2.20886e+07	11	8	1	24.32	403
Q7Z2T5	TRMT1-like protein	TRMT1L	-13.16	-3.46	349.6	2.2084e+07	12	10	2	15.96	733
P35249	Replication factor C subunit 4	RFC4	-15.8	-3.69	350.9	2.18614e+07	14	11	0	29.75	363
Q08J23	RNA cytosine C(5)-methyltransferase NSUN2	NSUN2	-13.74	-3.8	388.9	2.18578e+07	18	9	1	13.95	767
Q15070	Mitochondrial inner membrane protein OXA1L	OXA1L	-6.13	-4.05	398.2	2.18001e+07	4	2	0	5.06	435
Q9P035	Very-long-chain (3R)-3-hydroxyacyl-CoA dehydratase 3	HACD3	-11.65	-4.27	382.3	2.17182e+07	15	9	1	31.22	362
P23246	Splicing factor, proline- and glutamine-rich	SFPQ	-13.99	-3.8	389.5	2.17063e+07	12	8	0	16.69	707
O75683	Surfeit locus protein 6	SURF6	-7.85	-3.46	398.9	2.15449e+07	8	6	0	15.24	361
Q9H061	Transmembrane protein 126A	TMEM126A	-5.5	-1.87	266.2	2.1429e+07	8	5	1	28.2	195
P00846	ATP synthase subunit a	MT-ATP6	-4.65	-4.63	476.1	2.13808e+07	3	1	0	4.42	226
Q8NI36	WD repeat-containing protein 36	WDR36	-21.37	-4.14	363.4	2.11796e+07	16	12	1	14.83	951
Q8WVM0	Dimethyladenosine transferase 1, mitochondrial	TFB1M	-23.68	-6.47	586.1	2.10867e+07	14	12	2	35.55	346
Q9UM00	Calcium load-activated calcium channel	TMCO1	-12.92	-5.03	467.7	2.103e+07	6	4	0	15.48	239
Q9P2X0	Dolichol-phosphate mannosyltransferase subunit 3	DPM3	-7.95	-5.82	447.6	2.10096e+07	4	2	0	23.91	92
P38935	DNA-binding protein SMUBP-2	IGHMBP2	-7.43	-4.18	464.9	2.09462e+07	10	7	1	5.74	993
P57088	Transmembrane protein 33	TMEM33	-10.55	-5.53	494.1	20756307	10	5	2	25.1	247
Q9P0J0	NADH dehydrogenase [ubiquinone] 1 alpha subcomplex subunit 13	NDUFA13	-13.49	-3.73	450	2.06811e+07	14	7	1	39.58	144
Q9NYC9	Dynein heavy chain 9, axonemal	DNAH9	-3.28	-1.82	312.7	2.06123e+07	11	10	3	2.47	4486
Q9ULW0	Targeting protein for Xklp2	TPX2	-8.16	-2.11	288.8	2.05255e+07	24	9	1	11.38	747
Q9UPP1	Histone lysine demethylase PHF8	PHF8	-4.63	-2.1	329	2.02919e+07	16	9	1	9.06	1060
Q13505	Metaxin-1	MTX1	-6.3	-4.21	405.3	2.02348e+07	9	5	1	14.59	466
P63244	Receptor of activated protein C kinase 1	RACK1	-12.74	-2.98	387.2	2.01832e+07	11	8	1	27.76	317
H0YFD6	Enoyl-CoA hydratase	HADHA	-13.89	-4.65	412.1	1.99487e+07	21	17	4	26.52	792
Q9NVU7	Protein SDA1 homolog	SDAD1	-20.03	-3.98	434	1.98917e+07	12	9	0	13.54	687
P62937	Peptidyl-prolyl cis-trans isomerase A	PPIA	-4.54	-2.95	307.3	1.9853e+07	10	4	2	32.73	165
P17026	Zinc finger protein 22	ZNF22	-3.87	-1.77	279.2	1.98121e+07	9	4	1	16.96	224
Q7L0Y3	tRNA methyltransferase 10 homolog C	TRMT10C	-6.99	-4.15	409.7	1.98044e+07	11	7	2	12.41	403
Q9Y6M1	Insulin-like growth factor 2 mRNA-binding protein 2	IGF2BP2	-11.97	-3.79	339.5	1.97608e+07	14	8	1	16.36	599
Q9UJV9	Probable ATP-dependent RNA helicase DDX41	DDX41	-14.79	-4.3	413.2	1.96864e+07	20	9	1	14.31	622
Q15365	Poly(rC)-binding protein 1	PCBP1	-10.84	-3.53	374.5	19676354	11	5	1	15.17	356
Q96TA2	ATP-dependent zinc metalloprotease YME1L1	YME1L1	-11.5	-3.38	405.6	1.96399e+07	18	10	2	16.43	773
Q13595	Transformer-2 protein homolog alpha	TRA2A	-11.96	-3.28	377.5	1.9553e+07	16	8	0	30.85	282
O43172	U4/U6 small nuclear ribonucleoprotein Prp4	PRPF4	-13.07	-3.92	360.3	1.95347e+07	12	10	2	27.59	522
O75643	U5 small nuclear ribonucleoprotein 200 kDa helicase	SNRNP200	-22.37	-3.96	383.4	1.94274e+07	20	17	2	8.94	2136
Q96A72	Protein mago nashi homolog 2	MAGOHB	-11.33	-4.23	347.3	1.93151e+07	14	5	0	41.22	148
P52948	Nuclear pore complex protein Nup98-Nup96	NUP98	-7.13	-2.22	357.6	1.9114e+07	11	9	2	5.06	1817
P24752	Acetyl-CoA acetyltransferase, mitochondrial	ACAT1	-15.89	-4.24	442.8	1.90465e+07	17	12	1	26	427
O75251	NADH dehydrogenase [ubiquinone] iron-sulfur protein 7, mitochondrial	NDUFS7	-9.49	-3.15	418.3	1.90443e+07	12	5	3	17.84	213
Q14978	Nucleolar and coiled-body phosphoprotein 1	NOLC1	-9.03	-3.36	376.5	18903763	8	5	0	7.44	699
Q9BTV4	Transmembrane protein 43	TMEM43	-10.02	-3.05	339.5	1.88091e+07	11	6	0	24.5	400
Q86Y39	NADH dehydrogenase [ubiquinone] 1 alpha subcomplex subunit 11	NDUFA11	-9.53	-3.27	343.9	1.87886e+07	13	5	0	57.45	141
O94905	Erlin-2	ERLIN2	-14.82	-5.31	449.5	1.87338e+07	14	7	0	21.24	339
Q9H4L4	Sentrin-specific protease 3	SENP3	-8.02	-3.12	298.2	18631127	17	9	3	16.03	574
Q9NS69	Mitochondrial import receptor subunit TOM22 homolog	TOMM22	-20.82	-7.3	593.7	1.86118e+07	17	8	3	42.25	142
O00139	Kinesin-like protein KIF2A	KIF2A	-11.65	-3.74	386.3	1.85437e+07	7	6	0	8.5	706
Q14103	Heterogeneous nuclear ribonucleoprotein D0	HNRNPD	-11.05	-3.77	391.5	1.84188e+07	11	4	0	13.24	355
Q8N5K1	CDGSH iron-sulfur domain-containing protein 2	CISD2	-7.73	-4.59	390	1.84014e+07	14	3	0	25.18	135
Q709F0	Acyl-CoA dehydrogenase family member 11	ACAD11	-4.13	-2.1	279.5	1.83927e+07	9	7	1	7.56	780
P02788	Lactotransferrin	LTF	-6.82	-3.52	390.5	1.82592e+07	12	2	0	2.96	710
O75438	NADH dehydrogenase [ubiquinone] 1 beta subcomplex subunit 1	NDUFB1	-2.96	-1.68	246.9	1.81935e+07	5	2	0	34.48	58
O43674	NADH dehydrogenase [ubiquinone] 1 beta subcomplex subunit 5, mitochondrial	NDUFB5	-2.42	-1.93	255.2	1.8116e+07	8	3	1	19.05	189
Q4G0J3	La-related protein 7	LARP7	-8.57	-4.28	423.3	1.80561e+07	11	6	1	12.37	582
Q9GZR2	RNA exonuclease 4	REXO4	-5.68	-2.9	314	1.80479e+07	8	6	3	15.17	422
O00165	HCLS1-associated protein X-1	HAX1	-9.93	-3.63	353.1	1.80415e+07	13	7	0	22.58	279
Q9BVJ6	U3 small nucleolar RNA-associated protein 14 homolog A	UTP14A	-21.66	-4.5	352.7	18009682	18	12	0	21.14	771
Q7Z6K1	THAP domain-containing protein 5	THAP5	-2.15	-2.1	419.2	1.79762e+07	5	1	0	1.77	395
Q9NRW3	DNA dC->dU-editing enzyme APOBEC-3C	APOBEC3C	-5.98	-4.85	455.6	1.79466e+07	12	6	3	38.95	190
P17480	Nucleolar transcription factor 1	UBTF	-12.51	-3.54	356.7	1.79355e+07	13	9	2	13.87	764
O95182	NADH dehydrogenase [ubiquinone] 1 alpha subcomplex subunit 7	NDUFA7	-8.85	-4.74	386.8	1.78428e+07	6	3	0	26.55	113
Q9ULW3	Activator of basal transcription 1	ABT1	-8.09	-2.12	318.4	1.777e+07	11	7	0	30.51	272
P56134	ATP synthase subunit f, mitochondrial	ATP5MF	-13.51	-4.09	414.3	1.77487e+07	15	5	1	42.55	94
O75533	Splicing factor 3B subunit 1	SF3B1	-8.48	-3.46	354.4	1.77083e+07	16	10	1	9.28	1304
P08240	Signal recognition particle receptor subunit alpha	SRPRA	-15.94	-4.36	409.7	1.76288e+07	10	10	3	20.06	638
Q99714	3-hydroxyacyl-CoA dehydrogenase type-2	HSD17B10	-11.15	-3.39	287.2	1.75811e+07	15	10	3	64.75	261
Q9NX14	NADH dehydrogenase [ubiquinone] 1 beta subcomplex subunit 11, mitochondrial	NDUFB11	-5.96	-4.72	450.8	1.75463e+07	4	2	0	11.76	153
P56270	Myc-associated zinc finger protein	MAZ	-9.35	-4.52	430	1.73992e+07	5	4	1	9.74	493
O96028	Histone-lysine N-methyltransferase NSD2	NSD2	-5.52	-3.66	298.4	1.73467e+07	9	6	1	5.27	1365
O15173	Membrane-associated progesterone receptor component 2	PGRMC2	-7.98	-3.04	394.2	17346486	8	5	1	23.77	223
O15213	WD repeat-containing protein 46	WDR46	-3.26	-3.18	318.3	1.73321e+07	6	3	2	4.26	610
Q14318	Peptidyl-prolyl cis-trans isomerase FKBP8	FKBP8	-11.21	-3.28	343	17274795	14	6	1	17.96	412
Q92667	A-kinase anchor protein 1, mitochondrial	AKAP1	-9.12	-4.24	428.6	17158253	12	10	0	15.39	903
O14925	Mitochondrial import inner membrane translocase subunit Tim23	TIMM23	-9.45	-4.22	325.4	1.71451e+07	13	4	1	12.92	209
Q9NXF1	Testis-expressed protein 10	TEX10	-14.99	-5.49	452.8	1.6983e+07	15	9	2	11.63	929
Q13895	Bystin	BYSL	-13.15	-3.65	365.2	1.69608e+07	15	9	3	33.41	437
P61009	Signal peptidase complex subunit 3	SPCS3	-7.84	-3	371.8	1.67625e+07	6	3	0	17.78	180
O43676	NADH dehydrogenase [ubiquinone] 1 beta subcomplex subunit 3	NDUFB3	-9.19	-4.32	405.2	1.67183e+07	5	4	1	23.47	98
Q6Y7W6	GRB10-interacting GYF protein 2	GIGYF2	-2.72	-1.96	272.6	1.66739e+07	8	5	2	2.46	1299
P32189	Glycerol kinase	GK	-3.62	-3.55	340	1.66556e+07	5	5	2	11.63	559
Q9Y6M9	NADH dehydrogenase [ubiquinone] 1 beta subcomplex subunit 9	NDUFB9	-15.42	-4.61	530	1.63896e+07	12	6	1	43.02	179
P51572	B-cell receptor-associated protein 31	BCAP31	-6.25	-2.73	288	1.62202e+07	7	4	1	17.07	246
Q96ME7	Zinc finger protein 512	ZNF512	-7.1	-3.9	343.4	1.60987e+07	12	6	1	14.99	567
P59190	Ras-related protein Rab-15	RAB15	-4.46	-2.3	453.3	1.58868e+07	6	3	0	12.26	212
P48651	Phosphatidylserine synthase 1	PTDSS1	-3.05	-1.77	223.7	1.58563e+07	8	5	3	14.8	473
P55072	Transitional endoplasmic reticulum ATPase	VCP	-14.88	-3.95	427.1	1.58228e+07	19	10	0	19.73	806
O14949	Cytochrome b-c1 complex subunit 8	UQCRQ	-10.72	-4.54	416.1	1.58193e+07	6	4	0	35.37	82
Q12789	General transcription factor 3C polypeptide 1	GTF3C1	-5.3	-3.08	305.7	1.58162e+07	13	12	4	6.54	2109
Q92616	eIF-2-alpha kinase activator GCN1	GCN1	-23.72	-4.73	437.9	1.5715e+07	29	18	3	7.53	2671
P19404	NADH dehydrogenase [ubiquinone] flavoprotein 2, mitochondrial	NDUFV2	-10	-4.61	434.5	1.56818e+07	14	5	1	33.33	249
Q9NWT8	Aurora kinase A-interacting protein	AURKAIP1	-3.06	-3.01	348.6	1.56034e+07	5	2	0	7.04	199
Q5SY16	Polynucleotide 5'-hydroxyl-kinase NOL9	NOL9	-8.37	-3.99	366.4	1.55444e+07	12	8	0	14.81	702
Q99547	M-phase phosphoprotein 6	MPHOSPH6	-12.13	-3.51	324.5	1.54492e+07	8	5	0	23.12	160
P03928	ATP synthase protein 8	MT-ATP8	-4.55	-3.19	305.2	1.54323e+07	6	2	0	29.41	68
Q9BSD7	Cancer-related nucleoside-triphosphatase	NTPCR	-21.59	-4.42	370.6	1.52452e+07	22	9	1	52.1	190
P18031	Tyrosine-protein phosphatase non-receptor type 1	PTPN1	-11.37	-4.62	457.3	1.51635e+07	9	7	2	20.23	435
Q6P4A7	Sideroflexin-4	SFXN4	-5.45	-2.89	310.9	1.50429e+07	8	4	0	13.65	337
Q9P0M6	Core histone macro-H2A.2	MACROH2A2	-8.75	-4.69	483.1	1.49909e+07	8	4	0	15.59	372
P12268	Inosine-5'-monophosphate dehydrogenase 2	IMPDH2	-12.8	-3.44	350.5	1.49725e+07	16	10	1	28.21	514
O43615	Mitochondrial import inner membrane translocase subunit TIM44	TIMM44	-22.51	-4.92	412.7	1.48689e+07	22	13	3	31.64	452
Q8NB90	ATPase family protein 2 homolog	SPATA5	-13.57	-3.31	339.4	1.48624e+07	9	6	0	8.85	893
Q8TCT8	Signal peptide peptidase-like 2A	SPPL2A	-1.95	-1.98	280.6	1.48463e+07	2	1	0	1.73	520
Q8NFW8	N-acylneuraminate cytidylyltransferase	CMAS	-10.56	-3.7	418.1	1.484e+07	14	8	2	25.35	434
O00483	Cytochrome c oxidase subunit NDUFA4	NDUFA4	-6.1	-4.1	426.1	1.48383e+07	13	5	1	37.04	81
Q16576	Histone-binding protein RBBP7	RBBP7	-6.01	-2.25	413.6	1.48283e+07	8	5	2	14.29	469
P14618	Pyruvate kinase PKM	PKM	-13.74	-4.67	464.3	14822539	13	9	0	27.68	531
A0A3B3IUA2	Ribonucloprotein	SNU13	-21.37	-4.47	496	1.46639e+07	8	6	1	19.12	272
Q13247	Serine/arginine-rich splicing factor 6	SRSF6	-8.74	-3.86	396.6	1.46581e+07	8	4	2	8.72	344
Q00341	Vigilin	HDLBP	-4.81	-2.47	317	14623966	9	8	2	6.94	1268
Q9NZ45	CDGSH iron-sulfur domain-containing protein 1	CISD1	-7.21	-3.46	328.4	1.45706e+07	7	4	1	36.11	108
P35250	Replication factor C subunit 2	RFC2	-17.73	-5.25	491	1.45424e+07	11	9	2	36.44	354
Q8WUA4	General transcription factor 3C polypeptide 2	GTF3C2	-5.41	-3.1	365	1.44676e+07	6	3	0	3.73	911
P46013	Proliferation marker protein Ki-67	MKI67	-3.56	-2.11	346.5	1.44475e+07	14	11	1	3.72	3256
Q13838	Spliceosome RNA helicase DDX39B	DDX39B	-9.66	-4.45	364	1.42369e+07	8	5	0	11.68	428
Q9H5H4	Zinc finger protein 768	ZNF768	-8.04	-3.45	371.1	1.41691e+07	13	7	1	14.81	540
Q8TAQ2	SWI/SNF complex subunit SMARCC2	SMARCC2	-8.18	-4.8	414.7	1.41436e+07	4	3	0	3.62	1214
Q9Y2P8	RNA 3'-terminal phosphate cyclase-like protein	RCL1	-9.07	-3.7	357.2	1.41257e+07	10	5	0	16.89	373
Q68CP9	AT-rich interactive domain-containing protein 2	ARID2	-6.67	-3.44	345.7	1.4122e+07	8	6	1	3.87	1835
O43290	U4/U6.U5 tri-snRNP-associated protein 1	SART1	-13.55	-3.79	332.6	1.4112e+07	8	7	0	10.25	800
P14923	Junction plakoglobin	JUP	-19.57	-4.1	415.7	1.40816e+07	21	14	2	21.34	745
Q8N4H5	Mitochondrial import receptor subunit TOM5 homolog	TOMM5	-3.55	-2.18	343.4	1.40807e+07	5	2	0	15.69	51
P14678	Small nuclear ribonucleoprotein-associated proteins B and B'	SNRPB	-5.92	-4.82	453	1.40119e+07	5	2	0	6.25	240
Q8NC56	LEM domain-containing protein 2	LEMD2	-4.21	-4.13	427.6	1.3858e+07	12	3	0	4.57	503
Q9BZI7	Regulator of nonsense transcripts 3B	UPF3B	-13.93	-4.45	468	1.38454e+07	10	7	2	14.91	483
Q9BVK6	Transmembrane emp24 domain-containing protein 9	TMED9	-10.03	-2.55	329.3	1.38177e+07	12	9	4	30.64	235
P54709	Sodium/potassium-transporting ATPase subunit beta-3	ATP1B3	-4.33	-3.83	370.9	1.37702e+07	5	3	1	12.19	279
Q9NRK6	ATP-binding cassette sub-family B member 10, mitochondrial	ABCB10	-17.6	-4.08	417.7	1.3737e+07	10	7	0	8.67	738
Q9Y584	Mitochondrial import inner membrane translocase subunit Tim22	TIMM22	-3.36	-3.29	319.7	1.36966e+07	5	1	0	7.73	194
P63167	Dynein light chain 1, cytoplasmic	DYNLL1	-8.35	-4.19	428.6	1.36818e+07	4	3	0	26.97	89
Q8N5C6	S1 RNA-binding domain-containing protein 1	SRBD1	-6.67	-3.03	338.8	13655028	15	7	1	5.33	995
Q9BRT6	Protein LLP homolog	LLPH	-4.57	-3.3	321.3	1.36532e+07	7	4	2	29.46	129
Q9H0U3	Magnesium transporter protein 1	MAGT1	-8.42	-4.08	417	1.34484e+07	5	3	1	10.45	335
Q9NRL2	Bromodomain adjacent to zinc finger domain protein 1A	BAZ1A	-14.92	-4.09	295.8	1.33982e+07	11	8	0	7.2	1556
P51659	Peroxisomal multifunctional enzyme type 2	HSD17B4	-21.51	-4.15	398.5	1.33913e+07	20	10	0	19.29	736
P62316	Small nuclear ribonucleoprotein Sm D2	SNRPD2	-6.08	-3.36	378.8	1.33549e+07	6	4	1	26.27	118
A0A6E1XZL4	POU domain protein	POU6F2	-2.14	-2.08	306.1	1.33192e+07	8	1	0	1.11	720
Q70UQ0	Inhibitor of nuclear factor kappa-B kinase-interacting protein	IKBIP	-11.47	-4.11	378.5	1.33064e+07	8	6	0	18.83	377
A0A3B3ITW3	ATP-binding cassette sub-family D member 3	ABCD3	-12.33	-5.19	412.9	1.32697e+07	14	10	2	17.15	659
P08195	4F2 cell-surface antigen heavy chain	SLC3A2	-17.85	-3.82	352.7	1.30893e+07	9	7	0	17.62	630
Q9BVC6	Transmembrane protein 109	TMEM109	-7.81	-4.62	464.7	1.30361e+07	6	2	0	5.35	243
Q6PCB5	Lysine-specific demethylase RSBN1L	RSBN1L	-7.88	-3.33	359.5	1.30132e+07	10	8	0	13.36	846
P10515	Dihydrolipoyllysine-residue acetyltransferase component of pyruvate dehydrogenase complex, mitochondrial	DLAT	-7.86	-3.34	335	12981824	9	4	1	8.35	647
P49711	Transcriptional repressor CTCF	CTCF	-10.03	-3.33	354.6	1.2965e+07	10	7	3	13.07	727
P07199	Major centromere autoantigen B	CENPB	-11.09	-3.55	277.2	1.2948e+07	19	6	1	13.86	599
O14880	Microsomal glutathione S-transferase 3	MGST3	-8.25	-7.47	601.4	1.28893e+07	7	4	1	32.89	152
F8W1G6	Poly(rC)-binding protein 2 (Fragment)	PCBP2	-3.27	-1.96	281.4	1.28184e+07	7	3	0	18.81	202
P17152	Transmembrane protein 11, mitochondrial	TMEM11	-2.52	-2.47	289.1	1.27047e+07	4	1	0	8.33	192
Q9Y5J1	U3 small nucleolar RNA-associated protein 18 homolog	UTP18	-9.56	-4.61	364.8	1.26455e+07	9	7	1	14.21	556
Q9Y224	RNA transcription, translation and transport factor protein	RTRAF	-5.98	-2.11	270.9	1.26439e+07	11	6	1	38.52	244
O95696	Bromodomain-containing protein 1	BRD1	-3.62	-3.61	336.3	1.25307e+07	9	4	0	2.65	1058
Q8N8A6	ATP-dependent RNA helicase DDX51	DDX51	-4.93	-1.99	294.9	1.25211e+07	9	6	2	10.21	666
Q6PK04	Coiled-coil domain-containing protein 137	CCDC137	-10.93	-4.69	472.1	1.24908e+07	9	6	2	28.37	289
O95169	NADH dehydrogenase [ubiquinone] 1 beta subcomplex subunit 8, mitochondrial	NDUFB8	-4.81	-2.09	283.9	1.24069e+07	10	6	4	36.02	186
Q15061	WD repeat-containing protein 43	WDR43	-3.01	-2.56	312.6	1.22171e+07	4	2	0	5.02	677
P63010	AP-2 complex subunit beta	AP2B1	-9.51	-2.28	332.9	1.21487e+07	16	12	3	16.01	937
P30519	Heme oxygenase 2	HMOX2	-3.8	-3.27	315.7	1.20374e+07	4	2	0	7.28	316
Q13283	Ras GTPase-activating protein-binding protein 1	G3BP1	-11.3	-4.05	423.4	1.20055e+07	11	7	2	19.31	466
Q15397	Pumilio homolog 3	PUM3	-7.23	-2.09	382.7	1.19112e+07	9	8	2	13.89	648
P28370	Probable global transcription activator SNF2L1	SMARCA1	-5.23	-2.93	333.1	11888283	7	6	2	5.98	1054
Q9BVQ7	Spermatogenesis-associated protein 5-like protein 1	SPATA5L1	-10.52	-4.16	388.4	1.18155e+07	7	7	0	8.63	753
P51149	Ras-related protein Rab-7a	RAB7A	-8.4	-2.1	379.4	11809177	10	8	0	50.72	207
Q8NCA5	Protein FAM98A	FAM98A	-9.64	-3.92	365.6	11781891	8	5	0	10.81	518
H7C417	Mitochondrial 18 kDa protein (Fragment)		-8.92	-4	456.8	1.16008e+07	8	4	1	9.47	338
Q8NFH5	Nucleoporin NUP35	NUP35	-4.52	-4.54	306.3	1.15374e+07	2	2	1	6.13	326
Q5TAG4	Neuroblastoma breakpoint family member 12	NBPF12	-2.3	-2.11	358.4	1.15214e+07	4	3	3	1.92	1457
Q9Y295	Developmentally-regulated GTP-binding protein 1	DRG1	-6.17	-3.8	387.2	1.15159e+07	9	6	1	20.98	367
Q9UGY1	Nucleolar protein 12	NOL12	-4.86	-4.14	473	1.14936e+07	7	3	0	20.66	213
Q14676	Mediator of DNA damage checkpoint protein 1	MDC1	-6.02	-3.01	370.3	1.14871e+07	9	6	0	4.5	2089
Q9UKN8	General transcription factor 3C polypeptide 4	GTF3C4	-3.31	-2.32	315	1.14491e+07	6	5	2	9.49	822
Q3KQU3	MAP7 domain-containing protein 1	MAP7D1	-12.87	-4.86	349.4	1.13686e+07	11	9	1	11.77	841
Q16718	NADH dehydrogenase [ubiquinone] 1 alpha subcomplex subunit 5	NDUFA5	-13.38	-4.18	402.3	1.1328e+07	12	6	0	45.69	116
P50402	Emerin	EMD	-4.79	-1.87	244.3	1.12743e+07	8	4	0	22.44	254
Q15758	Neutral amino acid transporter B(0)	SLC1A5	-10.84	-4.14	436.1	1.12149e+07	6	3	0	7.95	541
Q9HB66	Alternative protein MKKS	MKKS	-2.59	-1.79	268.4	1.12142e+07	4	2	0	41.27	63
P54132	Bloom syndrome protein	BLM	-7.42	-2.09	302.5	1.11969e+07	16	9	0	6.63	1417
Q13232	Nucleoside diphosphate kinase 3	NME3	-11.49	-3.67	393.4	1.11636e+07	6	4	0	26.63	169
Q14974	Importin subunit beta-1	KPNB1	-8.2	-3.36	338.5	1.11451e+07	8	5	0	7.08	876
P22061	Protein-L-isoaspartate(D-aspartate) O-methyltransferase	PCMT1	-6.02	-3.18	340.5	1.07901e+07	10	3	2	23.35	227
Q8WWK9	Cytoskeleton-associated protein 2	CKAP2	-8.84	-4.76	331.5	1.07527e+07	7	5	1	9.38	682
P46379	Large proline-rich protein BAG6	BAG6	-11.31	-4.07	294.4	1.06114e+07	18	10	1	11.22	1132
O00257	E3 SUMO-protein ligase CBX4	CBX4	-2.09	-2.11	381.3	1.05407e+07	3	2	1	4.82	560
Q13547	Histone deacetylase 1	HDAC1	-3.75	-2.58	358.7	1.03834e+07	8	3	1	6.43	482
P08579	U2 small nuclear ribonucleoprotein B''	SNRPB2	-7.71	-3.06	340.1	1.03344e+07	8	6	3	24	225
Q9NY93	Probable ATP-dependent RNA helicase DDX56	DDX56	-7.21	-3.24	429	1.03275e+07	5	4	1	8.04	547
Q99832	T-complex protein 1 subunit eta	CCT7	-15.2	-3.77	343.2	1.02642e+07	20	13	6	30.94	543
E9PLD3	Uncharacterized protein		-8.27	-4.12	396.5	1.02286e+07	7	4	1	27.27	99
Q5T9A4	ATPase family AAA domain-containing protein 3B	ATAD3B	-8.77	-3.63	346	1.01531e+07	6	5	2	7.72	648
Q00610	Clathrin heavy chain 1	CLTC	-3.85	-1.8	247.9	1.00151e+07	11	8	1	6.99	1675
P56537	Eukaryotic translation initiation factor 6	EIF6	-10.09	-4.04	363.9	1.0006e+07	9	6	1	36.33	245
Q7KZF4	Staphylococcal nuclease domain-containing protein 1	SND1	-13.55	-3.53	368.7	9.98887e+06	12	12	2	19.45	910
Q8IZH2	5'-3' exoribonuclease 1	XRN1	-6.75	-2.28	280.6	9.98102e+06	9	9	3	6.04	1706
Q9BVI4	Nucleolar complex protein 4 homolog	NOC4L	-8.32	-3.89	412.9	9.8295e+06	5	5	1	14.92	516
Q9BXB4	Oxysterol-binding protein-related protein 11	OSBPL11	-4	-2.11	274.1	9.71838e+06	7	4	0	5.22	747
B5ME19	Eukaryotic translation initiation factor 3 subunit C-like protein	EIF3CL	-2.54	-2.52	262.1	9.68547e+06	9	3	0	2.63	914
O75691	Small subunit processome component 20 homolog	UTP20	-5.46	-1.81	247.7	9.66754e+06	16	10	2	3.66	2785
Q7Z7K6	Centromere protein V	CENPV	-3.66	-3.13	303.4	9598779	8	3	0	13.09	275
Q5XKP0	MICOS complex subunit MIC13	MICOS13	-2.7	-1.39	310.2	9.59282e+06	6	4	1	34.75	118
O43181	NADH dehydrogenase [ubiquinone] iron-sulfur protein 4, mitochondrial	NDUFS4	-5.42	-2.11	275	9573622	4	3	0	19.43	175
Q07812	Apoptosis regulator BAX	BAX	-3.72	-3.59	372.1	9.56548e+06	6	5	2	22.02	218
Q9P032	NADH dehydrogenase [ubiquinone] 1 alpha subcomplex assembly factor 4	NDUFAF4	-6.6	-3.32	366.7	9.51972e+06	8	6	2	37.71	175
O60313	Dynamin-like 120 kDa protein, mitochondrial	OPA1	-3.04	-3.04	359.5	9.51606e+06	7	4	2	3.65	960
O43772	Mitochondrial carnitine/acylcarnitine carrier protein	SLC25A20	-3.41	-1.97	282.4	9.47271e+06	4	3	0	8.31	301
O95985	DNA topoisomerase 3-beta-1	TOP3B	-4.09	-1.98	277.3	9.45355e+06	7	5	1	8	862
Q9NUL3	Double-stranded RNA-binding protein Staufen homolog 2	STAU2	-4.15	-2.61	338.4	9.4467e+06	8	5	2	11.9	504
P05089	Arginase-1	ARG1	-5.06	-3.95	373	9422585	8	5	1	20.5	322
O95707	Ribonuclease P protein subunit p29	POP4	-5.7	-3.39	343.8	9.34405e+06	4	2	0	9.55	220
O95155	Ubiquitin conjugation factor E4 B	UBE4B	-1.98	-1.69	261.3	9.33712e+06	11	6	2	4.22	1302
P05198	Eukaryotic translation initiation factor 2 subunit 1	EIF2S1	-4.03	-2.11	361.3	9.33409e+06	9	6	3	22.22	315
Q8NI27	THO complex subunit 2	THOC2	-6.82	-4.71	332.7	9.30284e+06	9	6	1	3.58	1593
P00390	Glutathione reductase, mitochondrial	GSR	-12.66	-4.86	372.9	9.27257e+06	11	3	0	7.47	522
Q96GM8	Target of EGR1 protein 1	TOE1	-12.5	-3.51	401.9	9.25535e+06	12	9	1	27.06	510
P02545	Prelamin-A/C	LMNA	-7.72	-2.94	327.4	9.25104e+06	5	5	0	8.58	664
Q5T749	Keratinocyte proline-rich protein	KPRP	-4.92	-2.46	226.8	9.19178e+06	11	4	0	9.84	579
Q96I24	Far upstream element-binding protein 3	FUBP3	-4.47	-2.12	311	9.05669e+06	7	6	0	9.09	572
Q15388	Mitochondrial import receptor subunit TOM20 homolog	TOMM20	-2.65	-2.1	258.6	8.97861e+06	3	3	0	20.69	145
O76094	Signal recognition particle subunit SRP72	SRP72	-12.96	-3.85	297.4	8.96568e+06	10	7	1	12.07	671
O43920	NADH dehydrogenase [ubiquinone] iron-sulfur protein 5	NDUFS5	-10.13	-3.47	352.9	8915194	5	4	0	42.45	106
P62491	Ras-related protein Rab-11A	RAB11A	-5.81	-3.05	413.4	8.88664e+06	4	2	0	9.72	216
Q96JB5	CDK5 regulatory subunit-associated protein 3	CDK5RAP3	-5.57	-1.94	416.4	8864797	7	6	1	12.85	506
P45973	Chromobox protein homolog 5	CBX5	-3.79	-2.11	298.1	8.86079e+06	4	4	1	25.13	191
Q9H936	Mitochondrial glutamate carrier 1	SLC25A22	-7.29	-2.87	399.6	8.8494e+06	7	5	1	15.79	323
Q86U38	Nucleolar protein 9	NOP9	-13.21	-3.74	388.2	8.81692e+06	9	7	1	14.94	636
Q9NRZ5	1-acyl-sn-glycerol-3-phosphate acyltransferase delta	AGPAT4	-2.99	-2.91	317.5	8.80183e+06	6	4	2	7.14	378
Q15910	Histone-lysine N-methyltransferase EZH2	EZH2	-5.67	-3.97	407.2	8.6694e+06	7	5	0	9.32	751
Q9NTJ5	Phosphatidylinositol-3-phosphatase SAC1	SACM1L	-7.87	-3.97	467	8.60378e+06	5	2	0	3.24	587
Q8IXI2	Mitochondrial Rho GTPase 1	RHOT1	-11.63	-4.16	390.3	8.57665e+06	5	4	0	6.8	618
P68431	Histone H3.1	H3C1	-2.73	-1.98	163.6	8.55306e+06	8	2	1	23.53	136
Q9NPL8	Complex I assembly factor TIMMDC1, mitochondrial	TIMMDC1	-9.94	-3.95	378.7	8.50989e+06	5	4	1	16.49	285
Q15269	Periodic tryptophan protein 2 homolog	PWP2	-7.94	-3.88	325.4	8.47139e+06	7	6	1	5.98	919
Q9UBU9	Nuclear RNA export factor 1	NXF1	-3.49	-1.85	324	8.46343e+06	6	4	1	6.3	619
P02787	Serotransferrin	TF	-10.71	-3.23	313.3	8.4423e+06	24	13	2	23.07	698
P49257	Protein ERGIC-53	LMAN1	-5.86	-3.23	429.6	8.42192e+06	6	3	0	9.22	510
Q01650	Large neutral amino acids transporter small subunit 1	SLC7A5	-7.25	-4.33	441.3	8.29451e+06	3	3	0	7.69	507
P49411	Elongation factor Tu, mitochondrial	TUFM	-8.5	-4.09	306.7	8.29429e+06	16	10	5	21.9	452
O95831	Apoptosis-inducing factor 1, mitochondrial	AIFM1	-7.71	-3.5	348.4	8268410	15	5	1	10.6	613
H0YAP0	Zinc finger C2HC domain-containing protein 1A (Fragment)	ZC2HC1A	-3.54	-3.23	352.1	8.24336e+06	6	2	0	9.14	197
O75530	Polycomb protein EED	EED	-16.04	-5.08	495	8.22721e+06	9	4	0	10.2	441
Q8IYB3	Serine/arginine repetitive matrix protein 1	SRRM1	-4.89	-2.1	257.7	8169146	7	5	0	9.85	904
Q96BK5	PIN2/TERF1-interacting telomerase inhibitor 1	PINX1	-5	-4.75	453	8.11608e+06	3	3	0	11.28	328
Q15022	Polycomb protein SUZ12	SUZ12	-7.5	-4.67	436.4	8.11587e+06	6	5	1	6.9	739
Q08554	Desmocollin-1	DSC1	-3.52	-2.11	258.6	8.08675e+06	10	5	1	6.15	894
P09661	U2 small nuclear ribonucleoprotein A'	SNRPA1	-11.64	-4.31	422.6	8.03627e+06	6	4	0	19.61	255
Q9UII4	E3 ISG15--protein ligase HERC5	HERC5	-8.26	-3.7	332.4	8011994	10	7	2	8.98	1024
A0A024RAC6	Elongin-A	ELOA	-6.55	-4.68	445.7	7.97128e+06	9	5	1	7.25	772
P15954	Cytochrome c oxidase subunit 7C, mitochondrial	COX7C	-3.91	-3.71	383.4	7.92745e+06	4	2	1	41.27	63
Q14165	Malectin	MLEC	-4.83	-2.1	365.5	7.92196e+06	6	4	0	17.12	292
Q9NVN8	Guanine nucleotide-binding protein-like 3-like protein	GNL3L	-13.39	-4.05	346.2	7.86003e+06	8	7	1	18.21	582
P43304	Glycerol-3-phosphate dehydrogenase, mitochondrial	GPD2	-10.03	-3.71	341.2	7.76982e+06	9	7	0	12.65	727
Q9Y230	RuvB-like 2	RUVBL2	-7.39	-3.87	353.2	7.75258e+06	7	5	2	14.25	463
Q15424	Scaffold attachment factor B1	SAFB	-5.14	-2.24	320.3	7.73127e+06	6	3	0	5.79	915
Q9Y265	RuvB-like 1	RUVBL1	-8.61	-2.97	397.1	7.70762e+06	5	5	0	14.47	456
P16435	NADPH--cytochrome P450 reductase	POR	-5.73	-2.09	311.9	7.70455e+06	5	5	0	9.01	677
P11441	Ubiquitin-like protein 4A	UBL4A	-4.8	-1.86	331.3	7657190	13	4	1	26.11	157
P67812	Signal peptidase complex catalytic subunit SEC11A	SEC11A	-3.77	-3.75	426.3	7.65342e+06	3	1	0	4.47	179
Q15369	Elongin-C	ELOC	-4.32	-4.31	452.7	7.57566e+06	2	1	0	10.71	112
Q9NVA1	Ubiquinol-cytochrome-c reductase complex assembly factor 1	UQCC1	-3.13	-2.86	298.8	7.54331e+06	5	3	2	11.71	299
O75976	Carboxypeptidase D	CPD	-7.38	-2.52	321.9	7530434	8	7	2	5.58	1380
P31689	DnaJ homolog subfamily A member 1	DNAJA1	-6.29	-4.26	419.6	7.52256e+06	5	4	0	14.36	397
O75431	Metaxin-2	MTX2	-6.84	-3.54	344.4	7519829	6	5	1	15.97	263
Q96DI7	U5 small nuclear ribonucleoprotein 40 kDa protein	SNRNP40	-2.14	-2.11	297.2	7.51362e+06	3	2	0	5.04	357
Q9Y6A9	Signal peptidase complex subunit 1	SPCS1	-2.21	-2.2	253.1	7.48292e+06	2	1	0	10.06	169
I3L0E3	HCG1984214, isoform CRA_a	hCG_1984214	-6.06	-3.24	322.9	7.46314e+06	8	5	0	22.22	225
O14715	RANBP2-like and GRIP domain-containing protein 8	RGPD8	-3.35	-2.25	266.3	7.41619e+06	6	5	1	3.4	1765
Q8NBU5	ATPase family AAA domain-containing protein 1	ATAD1	-7.29	-4.1	370.3	7.41501e+06	6	5	0	24.38	361
P62826	GTP-binding nuclear protein Ran	RAN	-4.29	-2.35	400.8	7393892	4	3	0	16.2	216
Q9H6R4	Nucleolar protein 6	NOL6	-1.97	-1.77	211.2	7.35751e+06	3	3	0	3.49	1146
Q15819	Ubiquitin-conjugating enzyme E2 variant 2	UBE2V2	-5.38	-3.06	280.5	7.35743e+06	10	4	2	21.38	145
Q7Z417	Nuclear fragile X mental retardation-interacting protein 2	NUFIP2	-9.91	-3.5	303.6	7.34122e+06	9	7	1	14.68	695
P04632	Calpain small subunit 1	CAPNS1	-4.4	-2.09	303.7	7.33896e+06	8	6	2	14.55	268
P52597	Heterogeneous nuclear ribonucleoprotein F	HNRNPF	-7.22	-3.58	351.5	7.31231e+06	9	5	2	20	415
Q9NRX1	RNA-binding protein PNO1	PNO1	-5.31	-3.69	364.6	7.31122e+06	4	3	0	17.86	252
P50991	T-complex protein 1 subunit delta	CCT4	-7.13	-2.12	286	7.29809e+06	7	6	0	9.83	539
P0DP23	Calmodulin-1	CALM1	-3.95	-3.52	294.1	7.27107e+06	8	4	1	30.87	149
Q92804	TATA-binding protein-associated factor 2N	TAF15	-2.98	-2.93	399.4	7.17966e+06	4	2	1	4.22	592
Q9BVA1	Tubulin beta-2B chain	TUBB2B	-5.34	-1.3	343.9	7.16394e+06	15	8	4	16.85	445
Q9GZY4	Cytochrome c oxidase assembly factor 1 homolog	COA1	-2.22	-2.11	250.5	7.14827e+06	4	2	0	27.4	146
P13987	CD59 glycoprotein	CD59	-2.14	-2.11	243.1	7.11617e+06	3	1	0	9.37	128
Q969G3	SWI/SNF-related matrix-associated actin-dependent regulator of chromatin subfamily E member 1	SMARCE1	-5.83	-2.69	248	7.10162e+06	5	3	0	9.73	411
P57105	Synaptojanin-2-binding protein	SYNJ2BP	-5.06	-3.55	322.9	7.07478e+06	6	4	1	35.17	145
Q53H96	Pyrroline-5-carboxylate reductase 3	PYCR3	-5.83	-3.34	338.4	6.93781e+06	8	4	2	24.09	274
Q9Y2R0	Cytochrome c oxidase assembly factor 3 homolog, mitochondrial	COA3	-2.32	-2.1	334.3	6.93243e+06	3	2	0	9.43	106
O75607	Nucleoplasmin-3	NPM3	-10.65	-4.28	331.2	6.92491e+06	8	5	1	35.39	178
Q8WYP5	Protein ELYS	AHCTF1	-5.15	-3.08	295.1	6.86179e+06	5	5	1	2.74	2266
Q9BSF4	Mitochondrial import inner membrane translocase subunit Tim29	TIMM29	-4.93	-2.83	363.2	6.84549e+06	3	2	0	9.62	260
Q96KA5	Cleft lip and palate transmembrane protein 1-like protein	CLPTM1L	-4.89	-4.31	377.8	6.83224e+06	5	3	1	4.46	538
Q8IXM2	Chromatin complexes subunit BAP18	BAP18	-4.64	-4.58	430.4	6.81915e+06	5	1	0	8.14	172
Q8NHQ9	ATP-dependent RNA helicase DDX55	DDX55	-7.12	-4.49	464	6.71877e+06	5	5	1	11	600
P57740	Nuclear pore complex protein Nup107	NUP107	-3.44	-2.61	326.5	6.68934e+06	6	6	2	7.46	925
Q96GA3	Protein LTV1 homolog	LTV1	-4.74	-2.17	285.8	6.64465e+06	4	4	0	9.68	475
Q96EK4	THAP domain-containing protein 11	THAP11	-4.37	-2.23	300.2	6.63648e+06	5	2	0	7.96	314
P09972	Fructose-bisphosphate aldolase C	ALDOC	-8.53	-2.37	308.7	6.54804e+06	12	7	1	24.18	364
Q99496	E3 ubiquitin-protein ligase RING2	RNF2	-9.88	-4.27	399.9	6.53903e+06	7	4	0	15.77	336
P13639	Elongation factor 2	EEF2	-5.88	-2.19	310.6	6.52473e+06	10	6	1	9.32	858
Q9ULX3	RNA-binding protein NOB1	NOB1	-3.13	-2.28	331.1	6.51947e+06	3	3	0	12.14	412
P26368	Splicing factor U2AF 65 kDa subunit	U2AF2	-5.13	-3.5	360.7	6.50073e+06	7	4	1	13.26	475
P13995	Bifunctional methylenetetrahydrofolate dehydrogenase/cyclohydrolase, mitochondrial	MTHFD2	-2.68	-2.09	269.7	6.33435e+06	4	3	0	7.71	350
Q01130	Serine/arginine-rich splicing factor 2	SRSF2	-3.3	-3.31	369.9	6.24353e+06	2	2	0	6.79	221
Q9Y6H1	Coiled-coil-helix-coiled-coil-helix domain-containing protein 2	CHCHD2	-2.97	-2.09	293.9	6.14301e+06	4	2	0	15.23	151
Q12874	Splicing factor 3A subunit 3	SF3A3	-2.39	-2.1	292.2	6.11953e+06	5	3	0	4.59	501
Q96A26	Protein FAM162A	FAM162A	-2.6	-1.78	338.6	6.02075e+06	2	2	0	12.34	154
Q96G23	Ceramide synthase 2	CERS2	-5.52	-3.26	338.7	6.01285e+06	4	4	2	7.11	380
Q9Y6V7	Probable ATP-dependent RNA helicase DDX49	DDX49	-2.42	-2.12	349.6	6.00765e+06	4	2	0	4.35	483
P49959	Double-strand break repair protein MRE11	MRE11	-3.4	-3.14	322.3	6.00755e+06	3	3	0	5.08	708
P23528	Cofilin-1	CFL1	-3.6	-2.11	282.3	5.97543e+06	7	3	0	25.3	166
O00754	Lysosomal alpha-mannosidase	MAN2B1	-2.93	-2.66	294.6	5936793	8	6	3	3.66	1011
O95757	Heat shock 70 kDa protein 4L	HSPA4L	-2.13	-2.11	248.4	5.90441e+06	3	3	0	4.65	839
P07384	Calpain-1 catalytic subunit	CAPN1	-9.77	-3.3	306	5.75808e+06	11	9	2	13.73	714
P30040	Endoplasmic reticulum resident protein 29	ERP29	-6.51	-3.55	352	5.74617e+06	6	3	0	13.41	261
A4D1E9	GTP-binding protein 10	GTPBP10	-7.01	-4.89	424.4	5.71529e+06	4	2	0	6.98	387
Q96EY1	DnaJ homolog subfamily A member 3, mitochondrial	DNAJA3	-7.57	-3.54	317.3	5.63895e+06	4	3	0	6.67	480
Q8IUX1	Complex I assembly factor TMEM126B, mitochondrial	TMEM126B	-3.41	-3.34	429.1	5.55955e+06	6	3	2	12.17	230
O00566	U3 small nucleolar ribonucleoprotein protein MPP10	MPHOSPH10	-3.31	-1.78	344.8	5.55832e+06	8	4	0	7.49	681
Q9NTK5	Obg-like ATPase 1	OLA1	-4.77	-3.94	381.5	5.53503e+06	7	4	2	9.34	396
Q9UNL2	Translocon-associated protein subunit gamma	SSR3	-7.08	-3.84	340.8	5.53288e+06	9	2	1	7.57	185
Q969H6	Ribonuclease P/MRP protein subunit POP5	POP5	-2.7	-2.02	255.7	5523453	5	3	0	25.15	163
Q13724	Mannosyl-oligosaccharide glucosidase	MOGS	-7.29	-3.81	327.9	5.49466e+06	4	3	0	5.38	837
O95816	BAG family molecular chaperone regulator 2	BAG2	-3.23	-3.05	326.4	5.4889e+06	7	3	0	11.85	211
Q96L73	Histone-lysine N-methyltransferase, H3 lysine-36 specific	NSD1	-3.59	-3.49	361.6	5.48246e+06	7	7	2	2.67	2696
F8WCJ1	Eukaryotic translation initiation factor 5A	EIF5A2	-5.2	-5.18	459.2	5.44577e+06	3	2	0	17.14	105
Q06323	Proteasome activator complex subunit 1	PSME1	-5.81	-2.85	352.7	5.38778e+06	8	4	1	15.66	249
H0YL11	IDP	IDH2	-4.74	-4.35	356.5	5.37858e+06	2	2	0	7.69	312
H7C0H8	Transmembrane protein 214	TMEM214	-7.15	-3.59	386.8	5.33122e+06	6	6	1	19.9	387
P56181	NADH dehydrogenase [ubiquinone] flavoprotein 3, mitochondrial	NDUFV3	-9.06	-4.34	383.6	5315226	6	3	0	9.3	473
Q8N5M9	Protein jagunal homolog 1	JAGN1	-2.37	-2.11	293.6	5.29116e+06	5	3	1	13.11	183
Q96HY6	DDRGK domain-containing protein 1	DDRGK1	-5.37	-2.88	227.4	5.27905e+06	5	4	1	22.29	314
P25205	DNA replication licensing factor MCM3	MCM3	-3	-2.78	263.4	5.24009e+06	5	3	1	3.96	808
Q8N3J9	Zinc finger protein 664	ZNF664	-3.41	-3.39	329.4	5.20229e+06	3	1	0	4.98	261
P13010	X-ray repair cross-complementing protein 5	XRCC5	-4.45	-3.36	333	5.17821e+06	4	3	1	3.96	732
Q8NE86	Calcium uniporter protein, mitochondrial	MCU	-3.34	-3.21	287	5.17181e+06	2	2	0	8.83	351
Q9NXE4	Sphingomyelin phosphodiesterase 4	SMPD4	-3.17	-2.05	261.7	5.15755e+06	7	4	0	6.58	866
P62258	14-3-3 protein epsilon	YWHAE	-3.96	-2.01	365.9	5.13524e+06	3	3	0	9.8	255
Q9Y5Q9	General transcription factor 3C polypeptide 3	GTF3C3	-6.82	-4.82	421.8	5133556	4	3	1	4.74	886
Q13112	Chromatin assembly factor 1 subunit B	CHAF1B	-3.77	-3.69	360.5	5.08099e+06	6	2	0	2.5	559
H0YNE5	Regulator of microtubule dynamics protein 3 (Fragment)	RMDN3	-2.55	-2.57	337.4	5.07404e+06	1	1	0	4.38	251
Q9NRG9	Aladin	AAAS	-4.2	-3.44	336.5	5.05082e+06	6	4	1	9.34	546
Q9NVV4	Poly(A) RNA polymerase, mitochondrial	MTPAP	-4.91	-2.89	308.4	5.03105e+06	6	6	3	14.6	582
O60762	Dolichol-phosphate mannosyltransferase subunit 1	DPM1	-8.9	-4.15	366.1	5.00538e+06	7	4	1	18.85	260
Q96DA6	Mitochondrial import inner membrane translocase subunit TIM14	DNAJC19	-4.94	-3.32	294.4	4.98463e+06	3	3	0	20.69	116
P60842	Eukaryotic initiation factor 4A-I	EIF4A1	-2.83	-2.08	281.7	4.97152e+06	6	3	0	6.16	406
Q15072	Zinc finger protein OZF	ZNF146	-2.03	-2.02	274.6	4.94817e+06	3	2	1	8.9	292
Q6ZN55	Zinc finger protein 574	ZNF574	-2.78	-2.83	290.7	4.90868e+06	3	2	0	3.35	896
Q53HL2	Borealin	CDCA8	-3.46	-2.11	284.2	4.90617e+06	8	5	3	17.14	280
Q9NY61	Protein AATF	AATF	-4.67	-3.07	298.5	4.8857e+06	4	4	1	6.96	560
Q71U36	Tubulin alpha-1A chain	TUBA1A	-3.43	-2.1	271.6	4.81694e+06	9	2	0	3.1	451
Q86WX3	Active regulator of SIRT1	RPS19BP1	-2.88	-2.64	282.2	4.79189e+06	3	3	1	19.85	136
Q9HD20	Manganese-transporting ATPase 13A1	ATP13A1	-7.26	-4.44	441.8	4767381	3	3	1	2.91	1204
K7ERI8	Uncharacterized protein		-5.2	-3.79	298.1	4745659	4	4	1	23.6	161
O14561	Acyl carrier protein, mitochondrial	NDUFAB1	-1.99	-2.01	332.6	4704971	1	1	0	3.85	156
Q9Y3A2	Probable U3 small nucleolar RNA-associated protein 11	UTP11	-4.93	-4.16	376.4	4.67597e+06	4	3	0	14.23	253
Q5UCC4	ER membrane protein complex subunit 10	EMC10	-4.7	-3.39	348.6	4.64254e+06	4	3	1	11.45	262
P53621	Coatomer subunit alpha	COPA	-3.5	-3.56	354	4.63478e+06	5	3	1	3.02	1224
O15371	Eukaryotic translation initiation factor 3 subunit D	EIF3D	-4.63	-3.41	321.3	4.62952e+06	5	3	1	6.75	548
O43818	U3 small nucleolar RNA-interacting protein 2	RRP9	-2.97	-2.84	304.3	4.60943e+06	3	2	0	5.47	475
O43447	Peptidyl-prolyl cis-trans isomerase H	PPIH	-2.59	-2.58	350.7	4.56745e+06	2	1	0	5.65	177
O15504	Nucleoporin NUP42	NUP42	-4.35	-3.57	288.8	4.49845e+06	5	2	0	5.91	423
P08133	Annexin A6	ANXA6	-4.57	-2.1	353.3	4.44758e+06	5	5	1	9.21	673
Q9HC36	rRNA methyltransferase 3, mitochondrial	MRM3	-4.54	-4.33	399.8	4.44423e+06	2	2	0	5.95	420
O43175	D-3-phosphoglycerate dehydrogenase	PHGDH	-7.51	-3.69	317	4378058	10	6	1	12.76	533
Q15287	RNA-binding protein with serine-rich domain 1	RNPS1	-6.08	-3.93	340.5	4.31665e+06	5	2	0	8.85	305
Q9BSC4	Nucleolar protein 10	NOL10	-5.7	-2.9	368.1	4.312e+06	4	4	0	7.12	688
Q9P0I2	ER membrane protein complex subunit 3	EMC3	-3.09	-2.12	333.2	4.31038e+06	3	2	0	8.43	261
Q7KZI7	Serine/threonine-protein kinase MARK2	MARK2	-5.69	-4.5	373.2	4.30746e+06	4	4	0	8.38	788
Q96P63	Serpin B12	SERPINB12	-2.67	-2.1	265.4	4.29449e+06	5	3	1	8.4	405
Q96JP5	E3 ubiquitin-protein ligase ZFP91	ZFP91	-7.32	-4.84	468	4.28322e+06	4	4	2	7.37	529
Q7KZN9	Cytochrome c oxidase assembly protein COX15 homolog	COX15	-2.67	-2.55	379.5	4.25805e+06	3	3	1	9.02	410
Q5D862	Filaggrin-2	FLG2	-5.05	-4.65	331.2	4.22838e+06	5	5	1	1.88	2391
O95782	AP-2 complex subunit alpha-1	AP2A1	-4.84	-2.83	311.2	4.22144e+06	4	3	0	3.28	977
Q9Y3B4	Splicing factor 3B subunit 6	SF3B6	-4.76	-3.86	403.4	4217697	7	3	0	29.6	125
Q8NEJ9	Neuroguidin	NGDN	-4.85	-2.71	323.1	4.21747e+06	6	5	1	13.97	315
P60602	Reactive oxygen species modulator 1	ROMO1	-6.23	-3.69	370	4.17819e+06	4	2	0	21.52	79
O95563	Mitochondrial pyruvate carrier 2	MPC2	-4.5	-3.92	486.9	4118696	2	2	0	15.75	127
Q9Y3E5	Peptidyl-tRNA hydrolase 2, mitochondrial	PTRH2	-2.43	-1.49	189	4.08757e+06	6	5	1	41.9	179
Q9BZF1	Oxysterol-binding protein-related protein 8	OSBPL8	-2.17	-2.1	231.6	4.02218e+06	6	3	1	3.94	889
Q70UQ0	Inhibitor of nuclear factor kappa-B kinase-interacting protein	IKBIP	-3.35	-3.35	357.1	4021815	2	2	0	6	350
Q15717	ELAV-like protein 1	ELAVL1	-2.19	-2.11	314.4	4.02099e+06	4	4	1	15.95	326
A0A087WT20	DDB1- and CUL4-associated factor 13	DCAF13	-5.76	-4.32	413.3	3.97495e+06	3	3	0	6.2	597
P62306	Small nuclear ribonucleoprotein F	SNRPF	-4.82	-4.22	402.7	3.95934e+06	3	2	1	24.42	86
Q8IZ69	tRNA (uracil-5-)-methyltransferase homolog A	TRMT2A	-3.27	-1.76	297.6	3.93225e+06	4	4	0	6.72	625
Q9Y320	Thioredoxin-related transmembrane protein 2	TMX2	-5.71	-2.84	313.2	3.92913e+06	5	3	1	12.5	296
Q15125	3-beta-hydroxysteroid-Delta(8),Delta(7)-isomerase	EBP	-3.01	-2.83	337.1	3.87736e+06	4	2	0	11.3	230
O95139	NADH dehydrogenase [ubiquinone] 1 beta subcomplex subunit 6	NDUFB6	-2.76	-2.73	420.6	3.8439e+06	3	1	0	7.81	128
Q86U42	Polyadenylate-binding protein 2	PABPN1	-8.38	-5.17	496.6	3.84256e+06	3	3	0	17.97	306
Q53GS7	Nucleoporin GLE1	GLE1	-4.88	-3.16	378.6	3.76206e+06	4	4	1	7.45	698
A0A087WYN9	ATP-dependent RNA helicase DHX29	DHX29	-2.09	-2.08	351.8	3.74025e+06	7	6	2	4.6	1370
O00217	NADH dehydrogenase [ubiquinone] iron-sulfur protein 8, mitochondrial	NDUFS8	-9.28	-4.16	398.9	3.67496e+06	6	4	1	23.33	210
P32322	Pyrroline-5-carboxylate reductase 1, mitochondrial	PYCR1	-12.58	-4.24	386.8	3659102	10	7	0	34.17	319
P16104	Histone H2AX	H2AX	-6.26	-5.66	469.3	3.63149e+06	4	2	0	16.08	143
Q9C005	Protein dpy-30 homolog	DPY30	-2.05	-2.06	273.4	3.57493e+06	1	1	0	9.09	99
P00387	NADH-cytochrome b5 reductase 3	CYB5R3	-3.23	-1.7	270	3.56982e+06	6	4	0	18.27	301
P03905	NADH-ubiquinone oxidoreductase chain 4	MT-ND4	-3.83	-3.85	371	3503066	2	1	0	2.18	459
Q5VSY0	G kinase-anchoring protein 1	GKAP1	-2.44	-2.4	262.1	3.46069e+06	3	3	2	9.02	366
Q9NX61	Transmembrane protein 161A	TMEM161A	-3.21	-3.23	269.2	3.39535e+06	3	2	0	4.18	479
P61956	Small ubiquitin-related modifier 2	SUMO2	-3.66	-3.61	304.3	3.3768e+06	4	2	0	23.16	95
Q12899	Tripartite motif-containing protein 26	TRIM26	-3.66	-3.3	328	3.36468e+06	5	5	3	6.31	539
Q8WVM8	Sec1 family domain-containing protein 1	SCFD1	-5.93	-5.18	456.9	3.36452e+06	4	3	1	6.23	642
Q5J8M3	ER membrane protein complex subunit 4	EMC4	-4.09	-3.27	290.8	3.35645e+06	3	3	0	16.94	183
Q86XZ4	Spermatogenesis-associated serine-rich protein 2	SPATS2	-5.94	-3	317.5	3342194	5	4	1	13.21	545
Q9BV81	ER membrane protein complex subunit 6	EMC6	-4.07	-2.87	302.4	3.34159e+06	3	3	0	24.55	110
Q8N5P1	Zinc finger CCCH domain-containing protein 8	ZC3H8	-2.16	-2.11	296.5	3.32991e+06	3	3	1	9.28	291
Q8TCT9	Minor histocompatibility antigen H13	HM13	-6.33	-3.33	298.8	3.26221e+06	7	4	2	12.2	377
Q9GZS1	DNA-directed RNA polymerase I subunit RPA49	POLR1E	-5.64	-3.97	347.8	3255131	2	2	1	5.73	419
Q8N567	Zinc finger CCHC domain-containing protein 9	ZCCHC9	-3.94	-3.95	357.5	3.23799e+06	2	2	0	8.49	271
Q9BQB6	Vitamin K epoxide reductase complex subunit 1	VKORC1	-3.93	-3.89	319.5	3.18778e+06	4	1	0	7.98	163
Q13427	Peptidyl-prolyl cis-trans isomerase G	PPIG	-2.09	-1.56	249.7	3.16849e+06	2	2	0	2.92	754
Q9NUQ2	1-acyl-sn-glycerol-3-phosphate acyltransferase epsilon	AGPAT5	-3.6	-3.61	367.4	3.14673e+06	2	1	0	3.3	364
P26196	Probable ATP-dependent RNA helicase DDX6	DDX6	-3.98	-3.21	343.9	3.11357e+06	5	5	1	12.22	483
Q96T88	E3 ubiquitin-protein ligase UHRF1	UHRF1	-3	-2.96	362.5	3.02453e+06	4	4	1	4.92	793
Q9NX47	E3 ubiquitin-protein ligase MARCHF5	MARCHF5	-3.27	-3.3	293.8	2.98773e+06	1	1	0	5.76	278
Q9NP64	Nucleolar protein of 40 kDa	ZCCHC17	-2.21	-1.75	272.7	2.96947e+06	2	2	0	11.62	241
A0A494C1K3	General transcription factor II-I	GTF2I	-3.8	-3.84	343.3	2.94402e+06	2	2	1	2.24	1159
Q15637	Splicing factor 1	SF1	-2.11	-2.14	293	2.92895e+06	2	2	1	5.63	639
P12004	Proliferating cell nuclear antigen	PCNA	-4.63	-3.82	364.9	2.9024e+06	3	3	1	10.34	261
Q8NI60	Atypical kinase COQ8A, mitochondrial	COQ8A	-7.1	-3.21	319.5	2.9023e+06	6	5	1	9.27	647
Q9BTD8	RNA-binding protein 42	RBM42	-5.04	-3.26	294.9	2.8943e+06	4	3	0	8.96	480
Q86SJ6	Desmoglein-4	DSG4	-4.04	-2.75	352.3	2.83245e+06	6	3	1	2.69	1040
P12956	X-ray repair cross-complementing protein 6	XRCC6	-3.39	-2.4	303.1	2.80289e+06	2	2	0	3.78	609
Q3ZCQ8	Mitochondrial import inner membrane translocase subunit TIM50	TIMM50	-3.42	-2.68	246.5	2.80233e+06	4	3	1	11.05	353
O43402	ER membrane protein complex subunit 8	EMC8	-2.71	-1.69	243.4	2.77328e+06	3	3	1	24.76	210
O94906	Pre-mRNA-processing factor 6	PRPF6	-2.4	-2.06	261.1	2.76715e+06	3	3	0	2.44	941
Q8IXK0	Polyhomeotic-like protein 2	PHC2	-2.04	-2.1	297.8	2.74286e+06	2	2	0	2.56	858
Q8N2F6	Armadillo repeat-containing protein 10	ARMC10	-2.17	-2.12	326.8	2.73923e+06	3	3	0	10.2	343
Q9Y2X9	Zinc finger protein 281	ZNF281	-3.5	-2.98	283.3	2.7182e+06	3	3	0	4.58	895
Q9H1I8	Activating signal cointegrator 1 complex subunit 2	ASCC2	-4.38	-3.49	375.6	2.68063e+06	2	2	0	2.38	757
Q9NV31	U3 small nucleolar ribonucleoprotein protein IMP3	IMP3	-3.28	-2.45	221	2.67071e+06	4	4	1	30.43	184
Q5QJE6	Deoxynucleotidyltransferase terminal-interacting protein 2	DNTTIP2	-2.06	-2.1	335.8	2.66481e+06	2	2	0	3.44	756
P78362	SRSF protein kinase 2	SRPK2	-3.41	-1.79	243.2	2.65104e+06	2	2	0	3.63	688
Q96QE5	Transcription elongation factor, mitochondrial	TEFM	-2.86	-1.87	275.6	2.62546e+06	4	4	2	12.22	360
O96028	Histone-lysine N-methyltransferase NSD2	NSD2	-3.87	-3.35	263.3	2.58531e+06	2	2	0	3.93	713
Q9HC52	Chromobox protein homolog 8	CBX8	-2.8	-2.84	342.5	2.58401e+06	1	1	0	2.06	389
Q9UL40	Zinc finger protein 346	ZNF346	-5.65	-4.32	387.4	2.57633e+06	4	3	1	12.93	294
Q9BVV7	Mitochondrial import inner membrane translocase subunit Tim21	TIMM21	-2.3	-2.32	269.4	2.57129e+06	1	1	0	5.65	248
Q8N0U8	Vitamin K epoxide reductase complex subunit 1-like protein 1	VKORC1L1	-3.09	-3.11	348.5	2.53931e+06	1	1	0	5.68	176
Q6UWP7	Lysocardiolipin acyltransferase 1	LCLAT1	-3.94	-3.91	358.7	2.51496e+06	4	3	1	9.42	308
Q567V2	Mpv17-like protein 2	MPV17L2	-3.38	-3.37	323.3	2.50537e+06	3	2	1	17.48	206
Q3ZAQ7	Vacuolar ATPase assembly integral membrane protein VMA21	VMA21	-2.11	-2.1	271.9	2476332	2	1	0	11.88	101
Q96NB2	Sideroflexin-2	SFXN2	-5.05	-3.14	282.9	2.4627e+06	5	4	1	14.6	322
Q5T280	Putative methyltransferase C9orf114	SPOUT1	-3.09	-2.84	359.8	2.45387e+06	2	2	0	5.59	376
Q5RI15	Cytochrome c oxidase assembly protein COX20, mitochondrial	COX20	-3.54	-3.49	338.4	2.44914e+06	4	2	1	11.86	118
Q8TC12	Retinol dehydrogenase 11	RDH11	-3.48	-3.46	335.9	2.4465e+06	4	2	0	5.66	318
Q7L5D6	Golgi to ER traffic protein 4 homolog	GET4	-4.62	-2.02	225.6	2.4312e+06	9	4	3	15.6	327
Q16850	Lanosterol 14-alpha demethylase	CYP51A1	-3.36	-3.22	310	2403801	2	2	0	5.17	503
P62834	Ras-related protein Rap-1A	RAP1A	-4.89	-3.56	430.5	2.37736e+06	2	2	0	14.13	184
O60508	Pre-mRNA-processing factor 17	CDC40	-2.63	-2.68	288.2	2.3682e+06	1	1	0	2.42	579
P26641	Elongation factor 1-gamma	EEF1G	-5.51	-3.33	278.4	2.32234e+06	5	3	0	7.55	437
J3QQZ4	Mannose-P-dolichol utilization defect 1 protein (Fragment)	MPDU1	-4.53	-3.99	341.4	2.25836e+06	4	3	2	13.82	152
P11177	Pyruvate dehydrogenase E1 component subunit beta, mitochondrial	PDHB	-4.37	-1.76	311.1	2.22477e+06	7	5	2	16.16	359
Q13111	Chromatin assembly factor 1 subunit A	CHAF1A	-2.06	-2.11	249.3	2.17862e+06	3	3	2	5.02	956
Q9BSJ8	Extended synaptotagmin-1	ESYT1	-3.07	-3.14	334	2.1177e+06	2	2	0	2.72	1104
P08621	U1 small nuclear ribonucleoprotein 70 kDa	SNRNP70	-4.21	-4.25	450.4	2061213	1	1	0	2.29	437
P53680	AP-2 complex subunit sigma	AP2S1	-3.98	-2.19	334.7	2.05531e+06	2	2	0	13.38	142
P17987	T-complex protein 1 subunit alpha	TCP1	-4.84	-3.7	290.4	2.03933e+06	4	3	0	5.94	556
F5H013	Small nuclear ribonucleoprotein G	SNRPG	-2.58	-2.56	255	2.01815e+06	2	2	1	30.88	68
Q56NI9	N-acetyltransferase ESCO2	ESCO2	-4.35	-4.39	390.2	1.97471e+06	3	3	1	4.66	601
O95140	Mitofusin-2	MFN2	-3.7	-3.76	346	1.96785e+06	1	1	0	1.59	757
Q14807	Kinesin-like protein KIF22	KIF22	-2.3	-1.88	253.1	1.85084e+06	2	2	0	4.06	665
Q9UI10	Translation initiation factor eIF-2B subunit delta	EIF2B4	-2.06	-2.1	262.8	1.83481e+06	1	1	0	2.49	523
P10599	Thioredoxin	TXN	-2.28	-2.25	361.2	1.792e+06	3	1	0	8.57	105
Q9UN81	LINE-1 retrotransposable element ORF1 protein	L1RE1	-2.87	-2.88	288.1	1.77935e+06	2	1	0	3.85	338
D6RBH1	Vesicular integral-membrane protein VIP36 (Fragment)	LMAN2	-2.09	-2.11	265.7	1.76162e+06	1	1	0	6.4	203
Q3SXM5	Inactive hydroxysteroid dehydrogenase-like protein 1	HSDL1	-1.99	-2	229.3	1.74434e+06	2	2	1	8	275
Q96G21	U3 small nucleolar ribonucleoprotein protein IMP4	IMP4	-4.44	-3.28	274.9	1.68797e+06	2	2	0	8.25	291
P06493	Cyclin-dependent kinase 1	CDK1	-2.06	-2.09	249.4	1.68149e+06	1	1	0	2.36	297
Q96N66	Lysophospholipid acyltransferase 7	MBOAT7	-2.32	-2.08	226.7	1.66977e+06	4	2	0	5.08	472
O43681	ATPase GET3	GET3	-2.01	-1.32	243.9	1.64393e+06	2	2	0	8.91	348
A2RTX5	Threonine--tRNA ligase 2, cytoplasmic	TARS3	-3.43	-3.5	315	1.61585e+06	1	1	0	1.62	802
P60953	Cell division control protein 42 homolog	CDC42	-4.03	-3.26	270.4	1.60119e+06	3	2	0	19.9	191
Q12981	Vesicle transport protein SEC20	BNIP1	-2.55	-2.57	284.7	1.59345e+06	1	1	0	4.82	228
O75787	Renin receptor	ATP6AP2	-2.27	-2.3	357.1	1553008	1	1	0	2.29	350
Q9HC21	Mitochondrial thiamine pyrophosphate carrier	SLC25A19	-7.6	-4.2	354.4	1.50042e+06	2	2	0	6.25	320
Q13228	Methanethiol oxidase	SELENBP1	-2.13	-2.1	248.2	1.48814e+06	3	3	1	8.05	472
Q9NW15	Anoctamin-10	ANO10	-2.9	-2.9	266.6	1.48741e+06	2	2	0	3.94	660
F5GYQ1	V-type proton ATPase subunit	ATP6V0D1	-2.55	-2.22	237	1.45416e+06	3	3	1	8.16	392
Q9HCU5	Prolactin regulatory element-binding protein	PREB	-2.09	-2.12	313.8	1448348	2	2	0	4.08	417
Q8WU90	Zinc finger CCCH domain-containing protein 15	ZC3H15	-3.35	-3.39	280.7	1.4421e+06	1	1	0	4.23	426
Q9HAN9	Nicotinamide/nicotinic acid mononucleotide adenylyltransferase 1	NMNAT1	-3.42	-3.45	321.3	1.43709e+06	1	1	0	3.94	279
O00303	Eukaryotic translation initiation factor 3 subunit F	EIF3F	-1.97	-2	307.7	1.39202e+06	1	1	0	3.08	357
Q9BTX1	Nucleoporin NDC1	NDC1	-3.16	-3.22	289.4	1.39129e+06	1	1	0	1.63	674
Q5HYI8	Rab-like protein 3	RABL3	-2.37	-2.12	281.8	1.39e+06	2	2	0	13.56	236
Q3MHD2	Protein LSM12 homolog	LSM12	-2.52	-2.1	282	1.37926e+06	2	2	0	18.97	195
P47756	F-actin-capping protein subunit beta	CAPZB	-2.1	-2.11	277.5	1.36105e+06	2	2	1	10.11	277
Q96MX3	Zinc finger protein 48	ZNF48	-2.16	-2.08	259.6	1.33022e+06	2	2	0	3.56	618
Q8N5L8	Ribonuclease P protein subunit p25-like protein	RPP25L	-4.41	-4.42	429	1.31796e+06	1	1	0	5.52	163
Q49MG5	Microtubule-associated protein 9	MAP9	-2.34	-2.29	459.1	1.30322e+06	3	2	1	2.78	647
Q9NRY5	Protein FAM114A2	FAM114A2	-4.06	-4.1	344.6	1.28914e+06	2	2	0	4.36	505
P48730	Casein kinase I isoform delta	CSNK1D	-2.12	-2.16	267.8	1.27335e+06	1	1	0	3.37	415
P10155	60 kDa SS-A/Ro ribonucleoprotein	RO60	-3.04	-3.09	317.9	1.22817e+06	1	1	0	2.04	538
P35030	Trypsin-3	PRSS3	-3.62	-3.58	275.7	1.22547e+06	4	2	0	6.25	304
Q9BX40	Protein LSM14 homolog B	LSM14B	-3.62	-3.65	345.4	1.19417e+06	1	1	0	2.86	385
P40616	ADP-ribosylation factor-like protein 1	ARL1	-6.71	-3.5	373.1	1.1433e+06	2	2	0	11.05	181
Q9H9L3	Interferon-stimulated 20 kDa exonuclease-like 2	ISG20L2	-2.87	-2.05	262.6	1.07457e+06	3	3	0	10.2	353
Q09161	Nuclear cap-binding protein subunit 1	NCBP1	-2.08	-2.1	265.8	1.07388e+06	2	2	0	2.15	790
P51608	Methyl-CpG-binding protein 2	MECP2	-3.03	-3.08	313.7	1.00336e+06	1	1	0	1.85	486
Q6P1M0	Long-chain fatty acid transport protein 4	SLC27A4	-3.6	-3.65	387.3	974974	1	1	0	1.4	643
Q9NRW1	Ras-related protein Rab-6B	RAB6B	-2.1	-2.1	231.7	974238	2	1	0	5.29	208
Q6UXV4	MICOS complex subunit MIC27	APOOL	-3.3	-3.32	307.3	960508	1	1	0	4.48	268
P68871	Hemoglobin subunit beta	HBB	-4.21	-2.12	250.9	915935	2	2	0	12.93	147
O14548	Cytochrome c oxidase subunit 7A-related protein, mitochondrial	COX7A2L	-2.1	-2.11	248.9	910197	1	1	0	11.4	114
F8WE04	Heat shock protein beta-1	HSPB1	-2.65	-2.65	266.2	891564	2	1	0	5.38	186
P15153	Ras-related C3 botulinum toxin substrate 2	RAC2	-2.84	-2.85	284.6	888484	1	1	0	5.21	192
Q14197	Peptidyl-tRNA hydrolase ICT1, mitochondrial	MRPL58	-3.35	-3.37	358.3	886368	1	1	0	5.83	206
Q13347	Eukaryotic translation initiation factor 3 subunit I	EIF3I	-2.09	-2.12	243.6	878624	1	1	0	3.69	325
Q9Y324	rRNA-processing protein FCF1 homolog	FCF1	-2.09	-2.11	264	840002	1	1	0	5.56	198
O75915	PRA1 family protein 3	ARL6IP5	-2.09	-2.1	255.1	755164	1	1	0	5.85	188
P05455	Lupus La protein	SSB	-4.7	-4	349.3	734296	2	2	0	6.86	408
P35453	Homeobox protein Hox-D13	HOXD13	-2.77	-2.76	280.5	720955	3	1	0	7.58	343
P61960	Ubiquitin-fold modifier 1	UFM1	-4.1	-4.11	287.7	608898	1	1	0	17.65	85
P69905	Hemoglobin subunit alpha	HBA1	-2.11	-2.12	229.9	507817	1	1	0	6.34	142
Q9Y5A9	YTH domain-containing family protein 2	YTHDF2	-3.43	-3.48	307.5	455421	1	1	0	2.07	579
Q969N2	GPI transamidase component PIG-T	PIGT	-2.78	-2.83	251.1	411950	1	1	0	2.25	578
Q9NXS2	Glutaminyl-peptide cyclotransferase-like protein	QPCTL	-3.29	-3.32	300.1	338050	1	1	0	2.88	382
Q14728	Major facilitator superfamily domain-containing protein 10	MFSD10	-3.63	-3.67	238.5	178000	1	1	0	2.86	455
COMMON CONTAMINANTS (ribosomal proteins, immunoglobulins, keratin)
O15235	28S ribosomal protein S12, mitochondrial	MRPS12	-14.56	-4.43	372.7	1.87992e+07	10	5	1	38.41	138
Q9Y3D3	28S ribosomal protein S16, mitochondrial	MRPS16	-4.38	-2.31	317.3	5.3751e+06	3	2	0	17.07	123
Q9Y676	28S ribosomal protein S18b, mitochondrial	MRPS18B	-4.41	-3.86	337.5	5.27361e+06	9	4	0	16.67	258
Q9Y399	28S ribosomal protein S2, mitochondrial	MRPS2	-4.65	-2.11	334	7.58888e+06	6	3	1	8.78	296
P82650	28S ribosomal protein S22, mitochondrial	MRPS22	-6.33	-2.1	268.8	1.80669e+07	15	8	2	27.5	360
J3QLR8	28S ribosomal protein S23, mitochondrial	MRPS23	-11.41	-2.87	428.4	1.82204e+07	15	9	1	50	152
P82663	28S ribosomal protein S25, mitochondrial	MRPS25	-4	-2.03	228.9	2.76923e+06	4	3	1	24.28	173
Q9BYN8	28S ribosomal protein S26, mitochondrial	MRPS26	-4.1	-3.61	300.8	2.43354e+06	4	4	2	22.93	205
Q92552	28S ribosomal protein S27, mitochondrial	MRPS27	-8.53	-3.98	373	8.65556e+06	14	6	1	21.5	414
Q9Y2Q9	28S ribosomal protein S28, mitochondrial	MRPS28	-5.46	-2.67	384.9	3.11046e+07	10	6	1	29.95	187
P51398	28S ribosomal protein S29, mitochondrial	DAP3	-3.66	-2.07	249.7	5370352	4	3	0	10.05	398
P82930	28S ribosomal protein S34, mitochondrial	MRPS34	-7.92	-3.09	392.2	8.30004e+06	7	4	0	19.27	218
Q9Y2R9	28S ribosomal protein S7, mitochondrial	MRPS7	-6.09	-3.81	356.7	6.77061e+06	8	4	0	16.94	242
P82933	28S ribosomal protein S9, mitochondrial	MRPS9	-5.66	-3.33	355.2	4.30407e+06	4	3	0	4.55	396
Q96P11	28S rRNA (cytosine-C(5))-methyltransferase	NSUN5	-8.46	-3.62	346.4	2.09037e+07	10	7	0	23.08	429
Q7Z7H8	39S ribosomal protein L10, mitochondrial	MRPL10	-2.86	-2.87	333.4	1.27307e+06	2	2	0	6.13	261
Q9Y3B7	39S ribosomal protein L11, mitochondrial	MRPL11	-7.47	-2.86	375.3	1.76151e+07	12	7	0	39.06	192
P52815	39S ribosomal protein L12, mitochondrial	MRPL12	-2.98	-2.92	336.8	1.45444e+07	5	1	0	6.57	198
Q9BYD1	39S ribosomal protein L13, mitochondrial	MRPL13	-3.56	-1.79	239.2	5.48066e+06	4	4	1	26.4	178
Q6P1L8	39S ribosomal protein L14, mitochondrial	MRPL14	-6.04	-3.5	361.7	3.65306e+06	3	2	0	13.1	145
Q9P015	39S ribosomal protein L15, mitochondrial	MRPL15	-6.61	-2.11	280.3	1.13568e+07	12	6	1	28.72	296
Q9NX20	39S ribosomal protein L16, mitochondrial	MRPL16	-2.26	-1.93	228.3	1.02988e+07	5	2	0	11.55	251
P49406	39S ribosomal protein L19, mitochondrial	MRPL19	-8.38	-3.66	412.7	9.94764e+06	7	3	0	11.64	292
Q9BYC9	39S ribosomal protein L20, mitochondrial	MRPL20	-3.7	-3.68	343.9	7.30468e+06	3	2	1	11.41	149
Q7Z2W9	39S ribosomal protein L21, mitochondrial	MRPL21	-7.17	-3.58	345.5	6134639	4	4	1	25.85	205
Q16540	39S ribosomal protein L23, mitochondrial	MRPL23	-6.26	-3.67	330.4	5.84096e+06	7	4	1	30.72	153
Q96A35	39S ribosomal protein L24, mitochondrial	MRPL24	-4.22	-3.1	338.1	1.03945e+07	8	5	0	20.37	216
Q9P0M9	39S ribosomal protein L27, mitochondrial	MRPL27	-6.28	-3.52	374.3	6.18585e+06	2	2	0	16.89	148
Q13084	39S ribosomal protein L28, mitochondrial	MRPL28	-3.44	-2.82	344.8	7.63449e+06	4	3	0	19.14	256
P09001	39S ribosomal protein L3, mitochondrial	MRPL3	-4.3	-2.86	349.3	6.58259e+07	17	5	1	16.67	348
O75394	39S ribosomal protein L33, mitochondrial	MRPL33	-4.22	-4.22	439.9	2.79302e+06	1	1	0	16.92	65
Q9BZE1	39S ribosomal protein L37, mitochondrial	MRPL37	-4.95	-3.91	367.1	1.60032e+07	6	5	0	17.02	423
Q96DV4	39S ribosomal protein L38, mitochondrial	MRPL38	-13.77	-4.47	436.7	1.24973e+07	6	4	0	9.74	380
Q9NYK5	39S ribosomal protein L39, mitochondrial	MRPL39	-7.44	-4.03	314.6	5.46481e+06	7	6	2	26.63	338
Q8IXM3	39S ribosomal protein L41, mitochondrial	MRPL41	-3.85	-2.11	379.9	6.58189e+06	3	2	0	12.41	137
Q8N983	39S ribosomal protein L43, mitochondrial	MRPL43	-3.09	-3.11	338.3	1.57935e+06	1	1	0	5.12	215
Q9H9J2	39S ribosomal protein L44, mitochondrial	MRPL44	-3	-2.14	287.7	6.64056e+06	6	3	0	14.16	332
Q9HD33	39S ribosomal protein L47, mitochondrial	MRPL47	-6.65	-2.98	309.1	9.76866e+06	7	7	1	21.2	250
Q13405	39S ribosomal protein L49, mitochondrial	MRPL49	-5.12	-3.22	251.5	697463	2	2	0	15.66	166
Q7Z7F7	39S ribosomal protein L55, mitochondrial	MRPL55	-7.35	-4.06	373.6	3774907	2	2	0	17.97	128
P46783	40S ribosomal protein S10	RPS10	-47.2	-5.32	514.6	2.07998e+08	62	16	5	49.09	165
P62280	40S ribosomal protein S11	RPS11	-99.07	-6.71	595.6	2.68785e+09	235	34	10	70.89	158
P25398	40S ribosomal protein S12	RPS12	-43.33	-7.47	615.6	2.51252e+08	67	14	4	74.24	132
P62277	40S ribosomal protein S13	RPS13	-102.97	-7.3	611.1	2037666730	211	32	4	66.89	151
P62263	40S ribosomal protein S14	RPS14	-59.96	-8.33	639.1	2.55209e+08	71	18	4	44.37	151
P62841	40S ribosomal protein S15	RPS15	-24.05	-4.39	406.8	3.23681e+08	50	12	9	40.69	145
P62244	40S ribosomal protein S15a	RPS15A	-55.83	-8.28	670.2	6.28958e+08	103	27	12	73.08	130
P62249	40S ribosomal protein S16	RPS16	-91.96	-8.39	650.4	1.43557e+09	195	30	9	64.38	146
H3BNC9	40S ribosomal protein S17		-44.96	-6.53	567.4	3.45931e+08	66	20	9	16.1	584
P62269	40S ribosomal protein S18	RPS18	-94.69	-7.28	613.6	1.10478e+09	172	32	8	63.16	152
P39019	40S ribosomal protein S19	RPS19	-70.53	-5.53	572.3	1045079128	135	21	4	59.31	145
P15880	40S ribosomal protein S2	RPS2	-113.1	-9.77	702.7	2019398220	235	42	19	50.51	293
P60866	40S ribosomal protein S20	RPS20	-46.86	-8.29	660.1	1.13181e+09	84	17	6	42.02	119
P63220	40S ribosomal protein S21	RPS21	-19.99	-5.93	544.5	78052592	28	9	5	62.65	83
P62266	40S ribosomal protein S23	RPS23	-47.99	-6.14	599.5	1.20049e+09	78	15	4	35.66	143
A0A2R8YD14	40S ribosomal protein S24	RPS24	-51.28	-7.85	578.4	5.28874e+08	108	18	10	36.97	165
P62851	40S ribosomal protein S25	RPS25	-38.27	-6.68	541.2	6.78303e+08	59	14	3	32	125
P62854	40S ribosomal protein S26	RPS26	-40.85	-8.42	673.9	1.18913e+09	80	13	4	44.35	115
P42677	40S ribosomal protein S27	RPS27	-29.44	-8.08	735.3	2.94175e+08	50	11	5	41.67	84
P62857	40S ribosomal protein S28	RPS28	-31.86	-6.89	578.1	1.7932e+08	37	9	3	40.58	69
P62273	40S ribosomal protein S29	RPS29	-17.52	-4.13	579.8	3.05705e+08	27	8	2	46.43	56
P23396	40S ribosomal protein S3	RPS3	-174.94	-8.33	661.7	2.07908e+09	352	53	16	79.84	243
P62861	40S ribosomal protein S30	FAU	-23.22	-4.92	473	3.86096e+08	38	7	2	20.34	59
P61247	40S ribosomal protein S3a	RPS3A	-146.19	-10.27	628.3	2.1899e+09	273	47	16	62.5	264
P62701	40S ribosomal protein S4, X isoform	RPS4X	-175.01	-8.27	681.2	2735763200	327	59	22	68.06	263
P46782	40S ribosomal protein S5	RPS5	-71.01	-7.08	614.7	3.58119e+08	82	19	5	37.74	204
P62753	40S ribosomal protein S6	RPS6	-88.17	-7.25	607.4	1.09818e+09	158	34	12	39.76	249
P62081	40S ribosomal protein S7	RPS7	-56.28	-6.41	613.2	8.32474e+08	109	22	9	58.76	194
P62241	40S ribosomal protein S8	RPS8	-143.27	-7.65	666.7	2.35335e+09	295	47	14	62.5	208
P46781	40S ribosomal protein S9	RPS9	-100.64	-7.37	609.8	2327285851	214	34	7	41.75	194
P08865	40S ribosomal protein SA	RPSA	-58.41	-7.31	592.5	2.83458e+08	117	25	9	59.32	295
F8VQY6	60S acidic ribosomal protein P0	RPLP0	-2.11	-2.11	325.8	2.71117e+06	2	1	0	4.93	142
P05388	60S acidic ribosomal protein P0	RPLP0	-137.01	-10.28	729.3	2.29807e+09	352	52	23	69.4	317
P05386	60S acidic ribosomal protein P1	RPLP1	-24.54	-7.46	537	4.22936e+08	44	8	2	80.7	114
P05387	60S acidic ribosomal protein P2	RPLP2	-93.59	-9.29	720.8	1.5692e+09	172	35	15	100	115
A0A087WV22	60S ribosomal protein L10	RPL10	-3.15	-2.05	312.4	2.08592e+07	4	2	0	6.74	178
P27635	60S ribosomal protein L10	RPL10	-118.35	-8.65	672.7	2.12478e+09	267	48	17	58.41	214
P62906	60S ribosomal protein L10a	RPL10A	-107.22	-5.82	512.6	1.80921e+09	248	34	14	48.39	217
P62913	60S ribosomal protein L11	RPL11	-45.2	-6.54	582.2	7.3293e+08	91	17	4	57.3	178
P30050	60S ribosomal protein L12	RPL12	-67.55	-9.3	665.2	1325788746	134	23	9	61.82	165
P26373	60S ribosomal protein L13	RPL13	-129.8	-9.08	668.6	3.34671e+09	244	31	5	44.55	211
P40429	60S ribosomal protein L13a	RPL13A	-111.32	-8.94	672.3	2.28605e+09	237	42	11	67.49	203
P50914	60S ribosomal protein L14	RPL14	-73.45	-8.28	637.4	1.40533e+09	169	19	8	30.7	215
P61313	60S ribosomal protein L15	RPL15	-72.83	-8.28	639.8	1.36369e+09	172	26	8	47.55	204
P18621	60S ribosomal protein L17	RPL17	-115.38	-7.09	608.9	1.62705e+09	234	52	27	62.5	184
Q07020	60S ribosomal protein L18	RPL18	-91.71	-9.88	716.9	1.52477e+09	223	23	8	39.89	188
Q02543	60S ribosomal protein L18a	RPL18A	-81.31	-8.31	625.1	1.43604e+09	158	29	7	44.32	176
P84098	60S ribosomal protein L19	RPL19	-43.72	-5.03	513.4	3.24974e+08	74	21	8	33.67	196
P46778	60S ribosomal protein L21	RPL21	-49.61	-9.34	610.4	1.21235e+09	158	23	11	43.12	160
P35268	60S ribosomal protein L22	RPL22	-34.97	-5.68	573.4	2.49982e+08	46	15	4	67.97	128
Q6P5R6	60S ribosomal protein L22-like 1	RPL22L1	-10.14	-5.15	484	65664235	14	3	0	39.34	122
P62829	60S ribosomal protein L23	RPL23	-76.07	-9.2	690.2	8.53841e+08	165	33	20	67.14	140
P62750	60S ribosomal protein L23a	RPL23A	-75.54	-5.73	587.1	1.48675e+09	204	35	17	49.36	156
P83731	60S ribosomal protein L24	RPL24	-56.83	-6.41	646.3	8.6094e+08	117	21	9	35.03	157
P61254	60S ribosomal protein L26	RPL26	-42.65	-5.29	550	1.32091e+09	86	14	3	43.45	145
P61353	60S ribosomal protein L27	RPL27	-75.41	-8.39	621.3	2.42025e+09	169	30	10	56.62	136
P46776	60S ribosomal protein L27a	RPL27A	-57.92	-7.42	628.2	1.01513e+09	122	20	6	43.92	148
P46779	60S ribosomal protein L28	RPL28	-53.25	-8.12	677	1.44029e+09	160	24	11	39.64	169
P47914	60S ribosomal protein L29	RPL29	-26.24	-6.53	587.4	2.05154e+08	31	10	3	25.16	159
P39023	60S ribosomal protein L3	RPL3	-166.54	-9.42	758.8	3.66082e+09	408	76	41	46.4	403
P62888	60S ribosomal protein L30	RPL30	-84.51	-9.07	665.8	1.36936e+09	194	33	16	63.48	115
P62899	60S ribosomal protein L31	RPL31	-44.45	-7.27	597.6	1.29182e+09	132	15	6	40	125
P62910	60S ribosomal protein L32	RPL32	-76.78	-9.33	652.7	1.0198e+09	154	29	15	48.89	135
P49207	60S ribosomal protein L34	RPL34	-28.51	-5.03	591.1	1.11636e+09	89	10	2	17.95	117
P42766	60S ribosomal protein L35	RPL35	-53.61	-7.18	613.1	9.10372e+08	90	23	10	34.96	123
P18077	60S ribosomal protein L35a	RPL35A	-45.07	-6.59	665.3	812078956	124	19	5	30	110
Q9Y3U8	60S ribosomal protein L36	RPL36	-52.26	-5.05	553.5	1.22798e+09	118	19	7	44.76	105
Q969Q0	60S ribosomal protein L36a-like	RPL36AL	-27.49	-8.33	644	1.78045e+08	50	14	3	34.91	106
P61513	60S ribosomal protein L37a	RPL37A	-42.78	-7.98	646.6	3.05592e+08	92	11	5	42.39	92
P63173	60S ribosomal protein L38	RPL38	-39.45	-6.03	638.6	4.26632e+08	96	12	1	57.14	70
P62891	60S ribosomal protein L39	RPL39	-17.41	-5.02	491.7	3.27491e+08	33	5	2	23.53	51
P36578	60S ribosomal protein L4	RPL4	-256.1	-8.26	648.9	3.48953e+09	450	95	36	57.14	427
P46777	60S ribosomal protein L5	RPL5	-112.36	-7.8	601.9	1.1654e+09	217	45	18	63.97	297
Q02878	60S ribosomal protein L6	RPL6	-189.24	-10.48	773.2	4.98055e+09	383	60	20	52.43	288
P18124	60S ribosomal protein L7	RPL7	-175.08	-11.12	775.2	4.47086e+09	450	80	36	70.16	248
P62424	60S ribosomal protein L7a	RPL7A	-192.67	-9.52	661.5	4.80216e+09	371	68	27	63.53	266
Q6DKI1	60S ribosomal protein L7-like 1	RPL7L1	-19.94	-4.43	385	6.03556e+07	33	13	2	43.92	255
P62917	60S ribosomal protein L8	RPL8	-174.08	-11.16	755	3.19535e+09	327	57	25	63.03	257
P32969	60S ribosomal protein L9	RPL9	-85.37	-8.07	696.1	1.35881e+09	167	35	19	68.23	192
Q9Y221	60S ribosome subunit biogenesis protein NIP7 homolog	NIP7	-8.83	-3.75	436	3.38218e+07	15	7	2	53.89	180
P01859	Immunoglobulin heavy constant gamma 2	IGHG2	-4.08	-3.45	368.9	1.25823e+07	11	5	1	8.9	326
B9A064	Immunoglobulin lambda-like polypeptide 5	IGLL5	-7.72	-4.35	405.7	9.37758e+06	10	3	0	17.76	214
Q14525	Keratin, type I cuticular Ha3-II	KRT33B	-3.75	-3.51	335.4	3.9446e+06	4	2	1	6.68	404
Q92764	Keratin, type I cuticular Ha5	KRT35	-2.31	-2.31	252.8	1.16901e+06	3	1	0	2.86	455
O76013	Keratin, type I cuticular Ha6	KRT36	-9.47	-3.24	351.9	3.2536e+06	6	4	1	6.21	467
P13645	Keratin, type I cytoskeletal 10	KRT10	-128.35	-8.08	647.2	890057138	233	47	14	50.34	584
P13646	Keratin, type I cytoskeletal 13	KRT13	-5.11	-2.95	325.5	4.87352e+06	3	3	0	5.9	458
P02533	Keratin, type I cytoskeletal 14	KRT14	-35.7	-4.65	445.2	1.02551e+08	53	19	6	43.43	472
P08779	Keratin, type I cytoskeletal 16	KRT16	-6.09	-4.09	362.2	3.80853e+06	8	4	0	13.53	473
P35527	Keratin, type I cytoskeletal 9	KRT9	-173.97	-10.34	711.9	1.74234e+09	468	72	37	55.54	623
P78386	Keratin, type II cuticular Hb5	KRT85	-4.18	-3.58	340.4	2.29147e+07	5	2	0	4.14	507
O43790	Keratin, type II cuticular Hb6	KRT86	-4.08	-2.1	391.6	2.09919e+08	20	5	0	14.2	486
P04264	Keratin, type II cytoskeletal 1	KRT1	-258.17	-10.13	738.4	2.56739e+09	685	92	39	56.52	644
P35908	Keratin, type II cytoskeletal 2 epidermal	KRT2	-135.68	-8.08	648.1	5.73928e+08	236	48	11	65.1	639
P19013	Keratin, type II cytoskeletal 4	KRT4	-2.93	-2.11	269.5	1.01167e+07	6	4	1	6.54	520
P13647	Keratin, type II cytoskeletal 5	KRT5	-40.37	-4.88	505.6	2.52734e+07	38	14	2	21.69	590
P02538	Keratin, type II cytoskeletal 6A	KRT6A	-6.12	-4.14	335.6	3.70545e+06	6	3	1	6.56	564
P04259	Keratin, type II cytoskeletal 6B	KRT6B	-18.67	-4.06	409.7	1.84958e+07	25	10	0	18.79	564
O95678	Keratin, type II cytoskeletal 75	KRT75	-2.36	-2.37	417.4	3.09832e+06	3	1	0	2.18	551
Q8N1N4	Keratin, type II cytoskeletal 78	KRT78	-4.58	-3.03	326.5	4.61944e+06	8	6	1	10	520
Q9Y4W2	Ribosomal biogenesis protein LAS1L	LAS1L	-18.33	-5.03	450.5	4.7781e+07	37	12	3	21.12	734
O76021	Ribosomal L1 domain-containing protein 1	RSL1D1	-49.1	-4.42	507.7	1.81002e+08	64	25	1	44.49	490
Q8IUF8	Ribosomal oxygenase 2	RIOX2	-16.51	-4.49	451.4	5.11419e+07	21	14	2	25.81	465
P56182	Ribosomal RNA processing protein 1 homolog A	RRP1	-10.52	-4.81	486.1	7.71189e+06	8	5	0	15.62	461
Q14684	Ribosomal RNA processing protein 1 homolog B	RRP1B	-53.35	-4.82	456	1.0138e+08	41	24	3	32.98	758
Q92979	Ribosomal RNA small subunit methyltransferase NEP1	EMG1	-5.26	-2.09	292.5	1.22547e+07	6	4	0	22.54	244
Q9Y3A4	Ribosomal RNA-processing protein 7 homolog A	RRP7A	-3.02	-3.04	313.3	2487220	2	2	1	3.93	280
Q14692	Ribosome biogenesis protein BMS1 homolog	BMS1	-5.02	-1.68	272.9	3.98713e+07	24	13	2	8.58	1282
Q14137	Ribosome biogenesis protein BOP1	BOP1	-11.23	-4.03	391.3	1.77022e+07	12	7	0	12.47	746
Q8TDN6	Ribosome biogenesis protein BRX1 homolog	BRIX1	-19.67	-4.85	497.3	7.39464e+07	33	13	2	36.54	353
Q9NZM5	Ribosome biogenesis protein NOP53	NOP53	-18.37	-4.53	438.2	2.21073e+07	11	7	0	16.11	478
O95478	Ribosome biogenesis protein NSA2 homolog	NSA2	-7.13	-4.08	360.8	1.1827e+07	7	4	0	14.62	260
Q9GZL7	Ribosome biogenesis protein WDR12	WDR12	-8.55	-4.07	333.2	1.14744e+07	7	5	0	16.31	423
Q15050	Ribosome biogenesis regulatory protein homolog	RRS1	-20.91	-4.47	426.6	2.71243e+07	19	11	1	33.15	365
Q9H9Y2	Ribosome production factor 1	RPF1	-9.64	-3.78	357.6	1.58434e+07	8	7	1	15.47	349
Q9H7B2	Ribosome production factor 2 homolog	RPF2	-17.17	-3.98	433.7	2.64108e+07	15	8	1	24.18	306
Q9P2E9	Ribosome-binding protein 1	RRBP1	-76.72	-5.34	517.9	1.60627e+08	75	34	8	25.11	1410

## Sheet: PARP1 KO Untreated
Accession	Description	Gene	|Log Prob|	Best |Log Prob|	Best score	Total Intensity	# of spectra	# of unique peptides	# of mod peptides	Coverage %	# AA's in protein
P62805	Histone H4	H4C1	75.49	9.65	729.2	1.80138e+09	229	17	5	58.25	103
O94892	Zinc finger protein 432	ZNF432	96.95	5.99	643.7	1.62763e+09	246	51	20	37.2	914
Q96Q89	Kinesin-like protein KIF20B	KIF20B	4	2.66	586.5	1.041e+09	81	5	1	2	1853
Q6FI13	Histone H2A type 2-A	H2AC18	25.78	5.21	606.8	6.8117e+08	64	9	2	36.15	130
Q13263	Transcription intermediary factor 1-beta (KAP-1)	TRIM28	121.12	5.96	593.4	624573866	245	53	19	60.6	835
Q71DI3	Histone H3.2	H3C15	14.5	3.5	517.2	5.74723e+08	48	9	2	56.62	136
P68363	Tubulin alpha-1B chain	TUBA1B	48.52	4.23	523.7	5.71433e+08	105	27	7	58.54	451
O60814	Histone H2B type 1-K	H2BC12	27.02	6.37	675.9	3.67616e+08	92	14	10	35.71	126
P04843	Dolichyl-diphosphooligosaccharide--protein glycosyltransferase subunit 1	RPN1	16.31	3.52	490.9	3.60853e+08	70	20	3	39.87	607
P10412	Histone H1.4	H1-4	48.75	7.32	689.7	280108610	79	17	4	27.85	219
P07437	Tubulin beta chain	TUBB	91.67	5.22	521	2.27556e+08	194	35	13	69.59	444
Q9UQ35	Serine/arginine repetitive matrix protein 2	SRRM2	7.23	3.57	301.7	1.52357e+08	55	18	2	5.52	2752
P07910	Heterogeneous nuclear ribonucleoproteins C1/C2	HNRNPC	32.25	6.82	634.2	1.4615e+08	65	17	6	38.23	293
P19338	Nucleolin	NCL	46.27	4.07	522.9	1.32619e+08	80	25	4	32.96	710
P11142	Heat shock cognate 71 kDa protein	HSPA8	44.5	4.47	461.6	1.23315e+08	58	23	7	39.47	646
Q01105	Protein SET	SET	21.26	4.45	490.3	1.10165e+08	39	11	1	33.79	290
Q5JTH9	RRP12-like protein	RRP12	4.3	2.9	290.3	8.51298e+07	39	5	2	2.85	1297
Q86UP2	Kinectin	KTN1	4.18	2.48	242	7.83523e+07	13	7	0	5.82	1357
P04075	Fructose-bisphosphate aldolase A	ALDOA	32.69	4.16	487.2	7.28451e+07	40	15	2	43.96	364
P52272	Heterogeneous nuclear ribonucleoprotein M	HNRNPM	46.23	4.54	567	6.31055e+07	82	32	16	37.4	730
P40227	T-complex protein 1 subunit zeta	CCT6A	3.4	2.33	500.9	6.29634e+07	25	3	0	1.88	531
Q14739	Delta(14)-sterol reductase LBR	LBR	3.24	3.08	400.6	6.22352e+07	32	3	0	4.39	615
Q7L2E3	ATP-dependent RNA helicase DHX30	DHX30	25.15	3.86	349.8	5.06228e+07	38	21	2	17.34	1194
Q12906	Interleukin enhancer-binding factor 3	ILF3	8.69	3.47	454.5	5.01532e+07	23	9	3	9.17	894
P0DMV8	Heat shock 70 kDa protein 1A	HSPA1A	29.75	2.95	374.8	4.79687e+07	54	20	6	33.54	641
Q8N257	Histone H2B type 3-B	H2BU1	7.09	3.88	485.3	4.3695e+07	14	2	0	7.94	126
P05141	ADP/ATP translocase 2	SLC25A5	29.25	4.59	560.2	4.13331e+07	36	14	2	37.92	298
Q00839	Heterogeneous nuclear ribonucleoprotein U	HNRNPU	14.85	2.66	367.9	32672960	40	18	3	22.79	825
Q9NZI8	Insulin-like growth factor 2 mRNA-binding protein 1	IGF2BP1	25.75	2.73	392.7	3.09897e+07	43	21	5	36.92	577
P25705	ATP synthase subunit alpha, mitochondrial	ATP5F1A	26.86	4.31	482.2	2.47098e+07	25	17	0	34.9	553
P06576	ATP synthase subunit beta, mitochondrial	ATP5F1B	21.59	3.62	445.7	21990461	33	13	5	32.14	529
Q9BVP2	Guanine nucleotide-binding protein-like 3	GNL3	11.1	2.88	308.4	2.16949e+07	13	10	1	14.94	549
P38646	Stress-70 protein, mitochondrial	HSPA9	20.15	3.6	425.5	2.16413e+07	32	13	3	26.07	679
O43390	Heterogeneous nuclear ribonucleoprotein R	HNRNPR	14.76	3.06	346.3	21609995	24	12	1	16.27	633
P35232	Prohibitin	PHB	16.11	3.15	453.5	21576100	29	9	0	33.46	272
Q9NR30	Nucleolar RNA helicase 2	DDX21	30.66	4.21	401.3	2.10176e+07	31	20	3	27.84	783
Q9Y5B9	FACT complex subunit SPT16	SUPT16H	9.23	2.7	292.3	2.01137e+07	18	11	2	12.03	1047
O60264	SWI/SNF-related matrix-associated actin-dependent regulator of chromatin subfamily A member 5	SMARCA5	4.55	1.69	314.4	2.00518e+07	15	9	1	8.94	1052
Q99623	Prohibitin-2	PHB2	21.29	4.58	503.2	1.95156e+07	20	10	0	42.47	299
P17844	Probable ATP-dependent RNA helicase DDX5	DDX5	25.57	3.85	396.4	1.94575e+07	28	16	3	26.06	614
P38159	RNA-binding motif protein, X chromosome	RBMX	14.9	4.21	493.7	1.94515e+07	19	7	1	15.86	391
P21796	Voltage-dependent anion-selective channel protein 1	VDAC1	15.92	4.85	406	1.9335e+07	26	13	1	55.48	283
Q9BU76	Multiple myeloma tumor-associated protein 2	MMTAG2	6.56	3.28	370.5	1.87083e+07	12	8	1	19.77	263
Q6P2Q9	Pre-mRNA-processing-splicing factor 8	PRPF8	3.63	2.23	330.9	18269225	15	8	3	2.78	2335
P16403	Histone H1.2	H1-2	6.68	3.4	394.2	1.79705e+07	8	3	0	9.86	213
Q08211	ATP-dependent RNA helicase A	DHX9	24.62	3.94	383.6	1.77132e+07	39	18	2	17.64	1270
Q9Y4B6	DDB1- and CUL4-associated factor 1	DCAF1	6.16	2.88	267.7	1.66008e+07	19	11	2	7.64	1506
P00736	Complement C1r subcomponent	C1R	5.12	2.41	396.3	1.60308e+07	25	4	0	3.26	705
P81605	Dermcidin	DCD	4.56	3.18	353.2	1.58258e+07	12	4	0	32.73	110
P45880	Voltage-dependent anion-selective channel protein 2	VDAC2	8.41	2.67	383.8	1.55807e+07	14	5	0	18.71	294
Q9H4L4	Sentrin-specific protease 3	SENP3	5.3	2.99	225.7	15058478	9	7	2	12.2	574
Q5VTE0	Putative elongation factor 1-alpha-like 3	EEF1A1P5	19.81	4.42	452.5	1.40998e+07	20	10	2	21.43	462
Q8IZL8	Proline-, glutamic acid- and leucine-rich protein 1	PELP1	23.13	8.98	743.2	1.39253e+07	17	15	4	14.69	1130
Q92841	Probable ATP-dependent RNA helicase DDX17	DDX17	18.07	3.58	428.3	1.32871e+07	21	12	1	15.91	729
Q06830	Peroxiredoxin-1	PRDX1	15.2	3.42	444.7	1.32866e+07	14	8	2	31.16	199
P68400	Casein kinase II subunit alpha	CSNK2A1	8.54	1.44	319.2	1.32551e+07	23	15	5	39.39	391
Q9Y4G6	Talin-2	TLN2	3.49	3.45	371.3	1.26988e+07	8	3	1	1.49	2542
Q93077	Histone H2A type 1-C	H2AC6	3.34	3.22	394	12459902	7	1	0	8.46	130
P39656	Dolichyl-diphosphooligosaccharide--protein glycosyltransferase 48 kDa subunit	DDOST	16.83	4.25	451.3	11990310	14	9	0	18.42	456
P31943	Heterogeneous nuclear ribonucleoprotein H	HNRNPH1	7.41	2.86	356.5	1.17507e+07	16	7	2	18.26	449
P14923	Junction plakoglobin	JUP	11.53	3.1	399.7	1.17249e+07	18	10	1	15.97	745
P28799	Progranulin	GRN	8.49	3.7	561.4	1.09468e+07	9	6	1	12.48	593
P84103	Serine/arginine-rich splicing factor 3	SRSF3	4.12	2.95	342.6	1.07539e+07	9	3	1	21.95	164
Q9UGP8	Translocation protein SEC63 homolog	SEC63	3.41	1.88	221.1	1.01331e+07	9	5	1	7.5	760
P0C0S5	Histone H2A.Z	H2AZ1	5.1	3.09	458.4	9.7928e+06	7	2	0	18.75	128
P06748	Nucleophosmin	NPM1	3.47	1.35	341.6	9718346	15	7	5	25.85	294
P61088	Ubiquitin-conjugating enzyme E2 N	UBE2N	12.29	3.53	386.9	9058086	15	6	1	41.45	152
Q08945	FACT complex subunit SSRP1	SSRP1	16.66	3.18	407	8.923e+06	18	13	1	19.75	709
Q92522	Histone H1.10	H1-10	5.6	3.03	371	8.52738e+06	8	3	1	15.49	213
Q00325	Phosphate carrier protein, mitochondrial	SLC25A3	7.55	2.61	305.3	8.43677e+06	14	6	1	19.11	361
Q9UMS4	Pre-mRNA-processing factor 19	PRPF19	7.18	2.96	331.1	8263471	15	7	0	18.06	504
P11021	Endoplasmic reticulum chaperone BiP	HSPA5	3.26	1.77	222.8	8.20145e+06	16	9	3	14.22	654
Q96AG4	Leucine-rich repeat-containing protein 59	LRRC59	11.02	3.71	474.8	8.07635e+06	10	6	1	19.54	307
O00571	ATP-dependent RNA helicase DDX3X	DDX3X	7.3	2.59	282.8	7.77377e+06	13	8	0	15.41	662
P51571	Translocon-associated protein subunit delta	SSR4	3.87	2.05	343.7	7.68297e+06	8	4	0	23.7	173
O75367	Core histone macro-H2A.1	MACROH2A1	9.87	3.23	379.4	7.65446e+06	16	8	1	22.85	372
O43143	Pre-mRNA-splicing factor ATP-dependent RNA helicase DHX15	DHX15	8.98	2.72	300.8	7.5937e+06	12	9	1	12.2	795
P02788	Lactotransferrin	LTF	4.26	2.29	295.1	7.29568e+06	8	4	0	5.35	710
Q12905	Interleukin enhancer-binding factor 2	ILF2	8.04	3.52	375.2	6.93597e+06	11	5	0	16.67	390
P84090	Enhancer of rudimentary homolog	ERH	7.2	3.71	442.3	6.77742e+06	7	2	0	15.38	104
P42167	Lamina-associated polypeptide 2, isoforms beta/gamma	TMPO	11.31	2.96	321	6512481	11	6	0	15.86	454
Q9GZR7	ATP-dependent RNA helicase DDX24	DDX24	3.12	2.28	263.9	6.51228e+06	10	4	0	5.12	859
P48047	ATP synthase subunit O, mitochondrial	ATP5PO	3.89	2.72	344.6	6.32259e+06	9	4	0	18.78	213
Q16629	Serine/arginine-rich splicing factor 7	SRSF7	7.47	3.41	383.1	6.19522e+06	9	5	1	22.27	238
P61619	Protein transport protein Sec61 subunit alpha isoform 1	SEC61A1	6.68	3.06	446.7	6.06419e+06	9	4	1	5.67	476
Q969V3	Nicalin	NCLN	7.77	2.83	280.3	5.86968e+06	13	9	2	19.18	563
Q9BV38	WD repeat-containing protein 18	WDR18	5.73	2.46	306.1	5.86099e+06	10	6	0	12.5	432
O75533	Splicing factor 3B subunit 1	SF3B1	4.57	2.11	321.8	5.55498e+06	8	5	0	3.99	1304
Q86V81	THO complex subunit 4	ALYREF	3.12	2.65	319.6	5.52245e+06	6	3	0	21.4	257
P62995	Transformer-2 protein homolog beta	TRA2B	3.46	2.51	309.7	5.34997e+06	6	3	0	9.03	288
Q8TDN6	Ribosome biogenesis protein BRX1 homolog	BRIX1	3.99	2.14	279.6	5.19201e+06	7	7	0	16.15	353
Q15020	Squamous cell carcinoma antigen recognized by T-cells 3	SART3	3.77	1.4	289.2	5.01702e+06	9	7	2	9.14	963
P22087	rRNA 2'-O-methyltransferase fibrillarin	FBL	6.54	2.63	349.2	4.485e+06	6	4	0	17.13	321
P15924	Desmoplakin	DSP	6.89	2.26	284.2	4.31123e+06	11	10	1	3.52	2871
Q15393	Splicing factor 3B subunit 3	SF3B3	5.57	2.44	274.4	4.2687e+06	8	6	2	4.68	1217
Q9UKM9	RNA-binding protein Raly	RALY	4.29	1.67	266.1	4.06704e+06	8	7	0	17.65	306
P22392	Nucleoside diphosphate kinase B	NME2	4.25	2.3	235.1	3.99893e+06	3	3	0	19.08	152
P02787	Serotransferrin	TF	7.85	1.98	292.1	3.98633e+06	10	9	1	16.19	698
Q02413	Desmoglein-1	DSG1	3.87	2.48	300.4	3.93591e+06	7	5	2	7.34	1049
Q14103	Heterogeneous nuclear ribonucleoprotein D0	HNRNPD	4.8	2.77	374	3.92431e+06	7	4	0	13.24	355
P13073	Cytochrome c oxidase subunit 4 isoform 1, mitochondrial	COX4I1	3.91	3.37	327.1	3.91333e+06	6	4	0	32.54	169
Q9BQ39	ATP-dependent RNA helicase DDX50	DDX50	7.91	3.66	321.8	3.76926e+06	8	7	0	10.99	737
Q9H5H4	Zinc finger protein 768	ZNF768	3.08	1.74	245.4	3.59698e+06	8	6	0	8.7	540
P22061	Protein-L-isoaspartate(D-aspartate) O-methyltransferase	PCMT1	4.18	2.37	350.4	3.57645e+06	5	2	0	8.37	227
Q01780	Exosome component 10	EXOSC10	4.64	2.2	237.8	3.57069e+06	8	7	2	10.96	885
P10606	Cytochrome c oxidase subunit 5B, mitochondrial	COX5B	5.26	4.04	360	3.52552e+06	6	2	0	15.5	129
O00264	Membrane-associated progesterone receptor component 1	PGRMC1	3.59	2.7	398.7	3.39283e+06	5	4	0	16.41	195
Q02978	Mitochondrial 2-oxoglutarate/malate carrier protein	SLC25A11	6.46	2.82	308.7	3272377	7	5	0	17.52	314
Q8IY81	pre-rRNA 2'-O-ribose RNA methyltransferase FTSJ3	FTSJ3	4.8	1.97	351.6	3.27214e+06	8	6	0	7.79	847
Q6PKG0	La-related protein 1	LARP1	3.27	2.37	292.1	3.21082e+06	9	4	1	3.24	1019
Q14498	RNA-binding protein 39	RBM39	6.08	2.14	341.2	3.20395e+06	9	5	0	11.51	530
Q08554	Desmocollin-1	DSC1	3.44	2.04	251.4	3.18545e+06	6	5	0	5.48	894
P30040	Endoplasmic reticulum resident protein 29	ERP29	3.89	1.85	268.4	3.15282e+06	5	3	0	13.41	261
P63261	Actin, cytoplasmic 2	ACTG1	3.78	1.41	281.4	3.14429e+06	10	6	3	26.4	375
Q5SY16	Polynucleotide 5'-hydroxyl-kinase NOL9	NOL9	2.96	2.88	269.6	3128180	3	3	1	4.13	702
P36542	ATP synthase subunit gamma, mitochondrial	ATP5F1C	6.82	3.09	307.6	3.10557e+06	5	5	1	16.11	298
Q15819	Ubiquitin-conjugating enzyme E2 variant 2	UBE2V2	3.19	1.91	271.3	3.09407e+06	8	4	1	21.38	145
P00390	Glutathione reductase, mitochondrial	GSR	7.6	3.07	318.3	3.05727e+06	7	4	0	9.2	522
P07199	Major centromere autoantigen B	CENPB	7.14	2.96	243.9	2.75088e+06	5	4	0	9.35	599
P46977	Dolichyl-diphosphooligosaccharide--protein glycosyltransferase subunit STT3A	STT3A	4.56	1.58	334	2745291	4	4	0	3.26	705
O95831	Apoptosis-inducing factor 1, mitochondrial	AIFM1	3.36	2.27	288	2.49936e+06	7	3	0	6.69	613
Q99459	Cell division cycle 5-like protein	CDC5L	3.57	3.47	344.8	2.45846e+06	7	5	3	5.99	802
P11387	DNA topoisomerase 1	TOP1	4.87	2.88	308.6	2.45122e+06	5	4	0	4.84	765
Q13895	Bystin	BYSL	5.78	1.84	275.5	2.39861e+06	6	5	0	12.59	437
P05089	Arginase-1	ARG1	3.8	2.63	326.4	2.27753e+06	5	3	1	9.63	322
Q9Y277	Voltage-dependent anion-selective channel protein 3	VDAC3	6.91	3.17	296.8	2.26001e+06	4	4	0	23.67	283
Q5T749	Keratinocyte proline-rich protein	KPRP	3.23	2.36	224.1	2.1884e+06	4	3	0	8.29	579
Q06323	Proteasome activator complex subunit 1	PSME1	4.89	2.98	316.9	2.06914e+06	4	3	0	12.85	249
Q9P0M6	Core histone macro-H2A.2	MACROH2A2	3.44	3.27	273.6	2.01314e+06	3	2	0	8.6	372
Q9UNQ2	Probable dimethyladenosine transferase	DIMT1	3.04	2.16	231.6	1.89339e+06	5	5	0	12.78	313
Q53H96	Pyrroline-5-carboxylate reductase 3	PYCR3	3.57	2.47	295	1.85965e+06	3	3	1	13.14	274
Q9Y383	Putative RNA-binding protein Luc7-like 2	LUC7L2	3.92	2.31	261.6	1.80707e+06	2	2	0	4.85	392
P61803	Dolichyl-diphosphooligosaccharide--protein glycosyltransferase subunit DAD1	DAD1	6.38	3.55	338.2	1.68901e+06	4	3	0	28.32	113
Q9UJS0	Calcium-binding mitochondrial carrier protein Aralar2	SLC25A13	4.29	1.31	239.9	1.65806e+06	5	5	1	7.56	675
Q9NRP0	Oligosaccharyltransferase complex subunit OSTC	OSTC	3.55	3.51	407.4	1.53043e+06	3	1	0	8.05	149
A0A590UK80	Uncharacterized protein (Fragment)		3.98	3.05	343.8	1.46232e+06	3	3	0	2.66	1090
P55084	Trifunctional enzyme subunit beta, mitochondrial	HADHB	4.37	2	344.3	1.29371e+06	4	3	0	6.12	474
Q13162	Peroxiredoxin-4	PRDX4	7.05	3.69	372.1	1.25899e+06	3	3	1	5.9	271
P12236	ADP/ATP translocase 3	SLC25A6	4.49	4.48	428.5	1.20854e+06	2	1	0	4.36	298
Q9BSD7	Cancer-related nucleoside-triphosphatase	NTPCR	2.96	1.85	304.3	1171438	3	3	1	18.95	190
Q15005	Signal peptidase complex subunit 2	SPCS2	3.14	2.46	298.2	1111343	2	2	0	7.08	226
Q99848	Probable rRNA-processing protein EBP2	EBNA1BP2	3.54	2.08	282.3	1.08135e+06	3	3	0	11.44	306
Q9NVP1	ATP-dependent RNA helicase DDX18	DDX18	4.02	3.1	293.5	1027584	3	3	1	6.27	670
Q9H9B4	Sideroflexin-1	SFXN1	3.13	2.04	243.2	956769	3	3	1	7.76	322
Q9BRJ6	Uncharacterized protein C7orf50	C7orf50	3.15	3.13	309	769721	2	1	0	6.19	194
P67812	Signal peptidase complex catalytic subunit SEC11A	SEC11A	3.02	3.03	303.1	680346	1	1	0	4.47	179
O96000	NADH dehydrogenase [ubiquinone] 1 beta subcomplex subunit 10	NDUFB10	3.89	3.89	342.1	484434	1	1	0	8.14	172
Q9NV79	Protein-L-isoaspartate O-methyltransferase domain-containing protein 2	PCMTD2	3.19	3.2	256.2	221471	1	1	0	3.05	361
O75607	Nucleoplasmin-3	NPM3	3.51	3.51	284.9	196560	1	1	0	8.99	178
COMMON CONTAMINANTS (ribosomal proteins, immunoglobulins, keratin)
P04264	Keratin, type II cytoskeletal 1	KRT1	179.54	8.91	721.9	1.30758e+09	414	78	37	55.12	644
P35527	Keratin, type I cytoskeletal 9	KRT9	114.44	9.66	797	7.54557e+08	290	54	26	47.35	623
P13645	Keratin, type I cytoskeletal 10	KRT10	86.98	6.72	643.1	4.33321e+08	146	41	14	45.72	584
P18124	60S ribosomal protein L7	RPL7	52.44	8.49	739.7	1.36668e+08	77	25	6	60.89	248
P62701	40S ribosomal protein S4, X isoform	RPS4X	48.85	4.33	543.1	1.6202e+08	69	20	3	64.26	263
P61247	40S ribosomal protein S3a	RPS3A	47.99	5	553.2	8.742e+07	46	18	3	59.47	264
P62424	60S ribosomal protein L7a	RPL7A	47.89	4.09	511.6	172271952	71	20	3	50.75	266
Q02878	60S ribosomal protein L6	RPL6	47.2	6.91	645.4	1.84616e+08	89	18	2	50.69	288
P05388	60S acidic ribosomal protein P0	RPLP0	45.26	9.91	763.9	1.65567e+08	73	16	2	53.63	317
P36578	60S ribosomal protein L4	RPL4	43.62	4.21	451.5	1.09541e+08	88	29	7	44.03	427
P23396	40S ribosomal protein S3	RPS3	41.73	4	506.1	1.24573e+08	77	22	3	68.72	243
P62241	40S ribosomal protein S8	RPS8	39.37	4.79	567.8	1.16982e+08	73	16	3	51.44	208
P26373	60S ribosomal protein L13	RPL13	39.27	6.27	606.6	1.14744e+08	58	13	2	45.02	211
P46781	40S ribosomal protein S9	RPS9	38.65	4.43	491.7	1.69678e+08	63	17	4	36.6	194
P15880	40S ribosomal protein S2	RPS2	38.2	9.98	752.3	8.66958e+07	63	19	7	46.07	293
P39023	60S ribosomal protein L3	RPL3	35.23	5.57	668.8	1.78763e+08	89	24	9	39.95	403
P62280	40S ribosomal protein S11	RPS11	34.66	4.62	522	1.31216e+08	64	15	4	58.86	158
P27635	60S ribosomal protein L10	RPL10	32.14	4.54	641.7	1.84473e+08	65	18	4	45.79	214
Q07020	60S ribosomal protein L18	RPL18	30.46	7.91	660.2	9.0973e+07	60	10	2	37.23	188
P62269	40S ribosomal protein S18	RPS18	30.43	4.68	538.4	7.0765e+07	51	15	2	54.6	152
P62249	40S ribosomal protein S16	RPS16	29.54	4.42	570.3	1.21447e+08	59	17	3	60.27	146
P02533	Keratin, type I cytoskeletal 14	KRT14	28.58	4.78	490.4	3.22463e+07	39	14	3	38.56	472
P40429	60S ribosomal protein L13a	RPL13A	28.19	4.1	407.1	7.91444e+07	40	12	1	37.93	203
P62888	60S ribosomal protein L30	RPL30	27.96	4.44	545.4	58687288	37	14	6	61.74	115
P62917	60S ribosomal protein L8	RPL8	26.96	4.63	571.2	6.36538e+07	49	12	1	44.75	257
P46777	60S ribosomal protein L5	RPL5	26.83	4.08	470.6	9.8965e+07	52	14	6	35.35	297
P62277	40S ribosomal protein S13	RPS13	26.54	4.89	554.8	1.26765e+08	55	12	0	58.94	151
P13647	Keratin, type II cytoskeletal 5	KRT5	25.93	3.83	458.6	3.4151e+07	38	17	3	23.22	590
P04259	Keratin, type II cytoskeletal 6B	KRT6B	23.81	3.66	486.3	1.86696e+07	33	16	0	23.4	564
P25398	40S ribosomal protein S12	RPS12	22.55	4.25	502.6	58454304	33	12	4	74.24	132
P61313	60S ribosomal protein L15	RPL15	21.97	4.01	502.5	81982768	36	11	2	39.22	204
P50914	60S ribosomal protein L14	RPL14	20.73	5.27	595.8	84649431	38	7	3	23.72	215
P62263	40S ribosomal protein S14	RPS14	20.58	6.34	608.9	31439348	26	8	1	39.07	151
P62906	60S ribosomal protein L10a	RPL10A	20.33	3.18	422.2	5.24996e+07	37	14	3	44.24	217
P39019	40S ribosomal protein S19	RPS19	19.9	4.23	479.4	2.85217e+07	25	12	2	47.59	145
P61353	60S ribosomal protein L27	RPL27	19.28	3.4	531.2	9.33811e+07	32	15	4	56.62	136
P32969	60S ribosomal protein L9	RPL9	19.18	3.68	492.7	5.63275e+07	22	9	2	46.35	192
P62753	40S ribosomal protein S6	RPS6	17.82	3.93	514.6	1.42899e+08	38	12	2	36.14	249
P30050	60S ribosomal protein L12	RPL12	17.58	3.97	513.8	4.56607e+07	22	6	1	43.03	165
P62829	60S ribosomal protein L23	RPL23	17.46	5.28	595	4.64632e+07	39	12	7	54.29	140
P62910	60S ribosomal protein L32	RPL32	17.38	6.91	628.3	16590932	19	9	3	39.26	135
P46778	60S ribosomal protein L21	RPL21	17.29	5.08	535.6	5.48008e+07	33	9	4	38.12	160
Q02543	60S ribosomal protein L18a	RPL18A	17.01	5.22	531.5	2.95117e+07	31	13	1	37.5	176
P83731	60S ribosomal protein L24	RPL24	16.88	3.59	541.6	6.33835e+07	36	9	2	35.03	157
P08865	40S ribosomal protein SA	RPSA	16.79	4.16	458.8	1.15692e+07	21	10	1	31.86	295
P62750	60S ribosomal protein L23a	RPL23A	16.62	4.4	451.5	6.00453e+07	39	10	2	44.87	156
P18621	60S ribosomal protein L17	RPL17	16.15	2.31	367.7	6.02415e+07	38	16	6	55.98	184
P62847	40S ribosomal protein S24	RPS24	15.67	4.08	464.9	2.46944e+07	28	10	6	36.09	133
P46776	60S ribosomal protein L27a	RPL27A	15.51	4.5	535.2	4.66696e+07	23	6	1	41.89	148
P46779	60S ribosomal protein L28	RPL28	15.48	3.45	524.4	56085748	38	8	2	33.73	169
P60866	40S ribosomal protein S20	RPS20	14.82	4.16	482	1.5851e+07	12	7	0	39.5	119
P05387	60S acidic ribosomal protein P2	RPLP2	14.78	3.69	543.1	3.43256e+07	19	7	2	77.39	115
P62266	40S ribosomal protein S23	RPS23	14.3	4.25	494.2	2.66023e+08	26	5	0	35.66	143
P46783	40S ribosomal protein S10	RPS10	13.91	3.92	434.6	1.76767e+07	18	9	3	48.48	165
P62899	60S ribosomal protein L31	RPL31	13.8	4.94	554	4.90281e+07	25	5	0	33.6	125
Q9Y3U8	60S ribosomal protein L36	RPL36	13.55	3.28	373.1	4.5297e+07	24	6	3	32.38	105
P62851	40S ribosomal protein S25	RPS25	13.15	3.92	482.1	35566606	16	6	1	25.6	125
P18077	60S ribosomal protein L35a	RPL35A	12.04	3.19	428.9	3.92704e+07	26	9	2	30	110
P46782	40S ribosomal protein S5	RPS5	11.8	3.62	433.5	1.70711e+07	13	7	1	37.74	204
Q9UNX3	60S ribosomal protein L26-like 1	RPL26L1	11.62	3.07	452.1	2.15923e+07	22	8	1	41.38	145
P62854	40S ribosomal protein S26	RPS26	11.31	3.58	441.2	7.1858e+07	24	5	1	44.35	115
Q8N1N4	Keratin, type II cytoskeletal 78	KRT78	10.06	2.43	313.4	7.45865e+06	15	8	0	16.35	520
P84098	60S ribosomal protein L19	RPL19	9.77	2.95	402.3	3.64349e+07	15	8	2	24.49	196
P62861	40S ribosomal protein S30	FAU	9.48	3.37	475.8	1.84856e+07	9	3	0	20.34	59
P08708	40S ribosomal protein S17	RPS17	9.45	3.14	328.4	6.07611e+06	9	7	2	49.63	135
P62857	40S ribosomal protein S28	RPS28	9.45	4.42	573.6	1.36456e+07	13	4	1	36.23	69
P42766	60S ribosomal protein L35	RPL35	8.36	4.26	496.2	16764970	11	5	1	26.02	123
P48668	Keratin, type II cytoskeletal 6C	KRT6C	8.35	3.78	498.2	9.40125e+06	13	4	0	6.56	564
P49207	60S ribosomal protein L34	RPL34	8.25	3.4	452.7	6.52704e+07	16	3	0	13.68	117
P63173	60S ribosomal protein L38	RPL38	7.91	3.25	539.1	3.50997e+07	33	5	1	48.57	70
P82650	28S ribosomal protein S22, mitochondrial	MRPS22	7.68	3.39	356.5	6.66073e+06	13	7	1	23.06	360
Q15323	Keratin, type I cuticular Ha1	KRT31	7.68	2.26	325.3	4.1047e+06	6	6	0	12.26	416
Q9Y2R9	28S ribosomal protein S7, mitochondrial	MRPS7	7.59	2.93	330.5	4.14692e+06	7	5	0	21.07	242
Q9Y4W2	Ribosomal biogenesis protein LAS1L	LAS1L	7.39	1.93	325.1	8.90247e+06	21	11	1	17.85	734
P62913	60S ribosomal protein L11	RPL11	7.24	3.63	505.9	2.9948e+07	13	3	0	19.66	178
P61513	60S ribosomal protein L37a	RPL37A	7.24	2.59	348.2	6.76751e+06	12	4	2	42.39	92
P35268	60S ribosomal protein L22	RPL22	7.15	4.01	403.2	7065908	6	2	0	18.75	128
P08779	Keratin, type I cytoskeletal 16	KRT16	6.43	3.47	352	3.94625e+06	10	9	4	25.79	473
Q59GN2	Putative 60S ribosomal protein L39-like 5	RPL39P5	6.2	4.22	493	5.19809e+07	16	5	2	43.14	51
Q969Q0	60S ribosomal protein L36a-like	RPL36AL	6.09	3.04	390	1.04736e+07	17	7	1	33.96	106
B9A064	Immunoglobulin lambda-like polypeptide 5	IGLL5	6.04	3.2	421.5	5.23837e+06	6	2	0	10.75	214
P62273	40S ribosomal protein S29	RPS29	5.75	2.64	533	4.47054e+07	9	4	1	48.21	56
P62244	40S ribosomal protein S15a	RPS15A	5.63	1.98	375.5	1.98784e+07	15	5	1	32.31	130
Q92552	28S ribosomal protein S27, mitochondrial	MRPS27	5.56	4.11	427.7	3.31736e+06	7	4	1	11.59	414
J3QLR8	28S ribosomal protein S23, mitochondrial	MRPS23	5.3	2.48	322	3.64208e+06	6	4	0	23.03	152
O76021	Ribosomal L1 domain-containing protein 1	RSL1D1	5.11	1.98	306.7	3.83281e+06	12	6	0	11.43	490
P82930	28S ribosomal protein S34, mitochondrial	MRPS34	5.04	1.97	335.8	3.95852e+06	4	4	1	16.51	218
P42677	40S ribosomal protein S27	RPS27	5.03	1.43	478.8	1.1992e+07	15	6	2	41.67	84
Q04695	Keratin, type I cytoskeletal 17	KRT17	4.68	2.4	240.2	2.8204e+06	6	3	0	7.87	432
P47914	60S ribosomal protein L29	RPL29	4.58	3.95	396.2	6.62076e+06	6	4	0	19.5	159
Q9NSB2	Keratin, type II cuticular Hb4	KRT84	4.58	1.98	222.1	1347794	6	5	0	11.83	600
O15235	28S ribosomal protein S12, mitochondrial	MRPS12	4.14	2.52	295.2	7.11174e+06	3	3	1	24.64	138
P63220	40S ribosomal protein S21	RPS21	4.13	3.55	376.4	2105244	4	3	2	50.6	83
Q9Y2Q9	28S ribosomal protein S28, mitochondrial	MRPS28	3.83	2.02	318.6	3.22437e+06	7	5	1	26.74	187
P62841	40S ribosomal protein S15	RPS15	3.35	2.24	324.6	1.20005e+07	9	4	3	40	145
Q9Y3D3	28S ribosomal protein S16, mitochondrial	MRPS16	3.26	2.18	265.6	1.31322e+06	2	2	0	15.33	137
Q9BYN8	28S ribosomal protein S26, mitochondrial	MRPS26	3.25	1.51	264.1	2.82055e+06	6	4	2	22.93	205
P13646	Keratin, type I cytoskeletal 13	KRT13	3.25	3.14	335.1	2.04237e+06	3	2	0	3.71	458
O60783	28S ribosomal protein S14, mitochondrial	MRPS14	3.24	2.71	460.3	1.52091e+06	3	2	0	21.87	128
P01857	Immunoglobulin heavy constant gamma 1	IGHG1	3.04	2.84	261.3	913458	2	2	0	9.39	330

## Sheet: PARP1 KO H2O2
Accession	Description	Gene	|Log Prob|	Best |Log Prob|	Best score	Total Intensity	# of spectra	# of unique peptides	# of mod peptides	Coverage %	# AA's in protein
P62805	Histone H4	H4C1	104.26	11.44	783.6	3.99108e+09	284	30	9	67.96	103
O60814	Histone H2B type 1-K	H2BC12	33.33	6.71	679	3.67149e+09	115	16	11	41.27	126
Q6FI13	Histone H2A type 2-A	H2AC18	43.4	6.45	647.8	2.67461e+09	119	14	3	38.46	130
O94892	Zinc finger protein 432	ZNF432	93.89	6.75	619.9	1.65888e+09	237	55	28	36.54	914
P84243	Histone H3.3	H3-3A	22.48	3.86	525.6	1.09878e+09	83	16	2	54.41	136
Q13263	Transcription intermediary factor 1-beta (KAP-1)	TRIM28	120.12	7.19	649.6	9.12451e+08	260	52	20	53.77	835
P16403	Histone H1.2	H1-2	71.63	9.23	744.4	7.39237e+08	99	19	4	28.64	213
P07437	Tubulin beta chain	TUBB	99.77	6.6	580.8	4.04977e+08	235	39	19	69.59	444
P19338	Nucleolin	NCL	67.88	4.93	587.4	3.66041e+08	112	29	6	36.2	710
Q14978	Nucleolar and coiled-body phosphoprotein 1	NOLC1	6.18	2.98	309.7	2.81341e+08	12	6	0	6.58	699
P04843	Dolichyl-diphosphooligosaccharide--protein glycosyltransferase subunit 1	RPN1	46.78	5.17	550	2.48026e+08	117	27	4	49.92	607
P05141	ADP/ATP translocase 2	SLC25A5	50.4	6.9	606.7	2.05162e+08	81	17	5	46.64	298
P68363	Tubulin alpha-1B chain	TUBA1B	66.94	5.95	504.8	1.8973e+08	102	24	6	53.21	451
Q9UIG0	Tyrosine-protein kinase BAZ1B	BAZ1B	8.28	3.19	340	1.70459e+08	41	14	1	6.81	1483
P07910	Heterogeneous nuclear ribonucleoproteins C1/C2	HNRNPC	32.66	4.95	498.1	1.69223e+08	74	15	4	37.88	293
Q16778	Histone H2B type 2-E	H2BC21	8.08	3.83	487.4	1.68793e+08	23	3	0	7.94	126
P04406	Glyceraldehyde-3-phosphate dehydrogenase	GAPDH	33.93	4.14	474.4	1.65026e+08	78	19	11	53.43	335
Q99575	Ribonucleases P/MRP protein subunit POP1	POP1	3.76	3.1	236.4	1.64703e+08	66	6	0	4.88	1024
P11142	Heat shock cognate 71 kDa protein	HSPA8	47.66	3.94	399.9	1.52299e+08	72	24	8	39.01	646
P06748	Nucleophosmin	NPM1	19.35	3.54	395.7	1.26315e+08	45	9	4	38.44	294
Q5TEC6	Histone H3	H3-2	3.74	2.65	370.9	1.21994e+08	11	2	1	8.09	136
Q96Q89	Kinesin-like protein KIF20B	KIF20B	4.22	2.66	550.2	1.028e+08	35	3	0	0.77	1820
Q01105	Protein SET	SET	24.16	4.49	512.3	9.47511e+07	47	14	2	33.45	290
Q99623	Prohibitin-2	PHB2	43.17	8.68	694.4	9.34271e+07	43	15	4	54.51	299
P25705	ATP synthase subunit alpha, mitochondrial	ATP5F1A	57.26	5.21	569.5	90481017	64	29	8	49.19	553
P06576	ATP synthase subunit beta, mitochondrial	ATP5F1B	52.12	6.96	628.5	9.04635e+07	76	18	9	42.15	529
Q9UQ35	Serine/arginine repetitive matrix protein 2	SRRM2	16.38	4.16	343.4	8.65954e+07	61	17	1	6.54	2752
Q9NR30	Nucleolar RNA helicase 2	DDX21	59.73	5.72	500.4	8.38268e+07	75	32	4	40.36	783
P52272	Heterogeneous nuclear ribonucleoprotein M	HNRNPM	49.82	5	479.7	78352259	62	22	9	33.29	730
P08670	Vimentin	VIM	9.02	2.45	250.5	7.0946e+07	18	10	3	23.39	466
Q14739	Delta(14)-sterol reductase LBR	LBR	5.43	3.54	421.8	6.99691e+07	42	5	0	7.64	615
Q9BVP2	Guanine nucleotide-binding protein-like 3	GNL3	24.13	3.61	383.9	6.06125e+07	30	15	2	29.33	549
P35232	Prohibitin	PHB	42.7	5.55	540.5	5.58463e+07	48	17	2	68.75	272
P04075	Fructose-bisphosphate aldolase A	ALDOA	28.19	6.2	550	5.53001e+07	27	12	2	35.44	364
Q00325	Phosphate carrier protein, mitochondrial	SLC25A3	16.25	4.93	384.4	51510467	29	13	4	33.79	361
Q5JTH9	RRP12-like protein	RRP12	6.82	3.21	341.8	4.92296e+07	40	8	3	4.78	1297
P21796	Voltage-dependent anion-selective channel protein 1	VDAC1	30.54	5.43	409.5	4.85391e+07	39	17	4	67.84	283
O75367	Core histone macro-H2A.1	MACROH2A1	39.59	5.12	572.9	4.84082e+07	43	13	2	41.4	372
Q96I27	Zinc finger protein 625	ZNF625	1.77	1.74	473.1	4.75715e+07	4	2	2	4.58	306
Q86UP2	Kinectin	KTN1	16.57	4.89	380.1	4.69407e+07	27	18	2	16.73	1357
Q14257	Reticulocalbin-2	RCN2	1.7	1.68	236	4.68845e+07	6	3	2	14.51	317
Q13185	Chromobox protein homolog 3	CBX3	18.94	3.86	407.1	4.54365e+07	32	8	2	39.89	183
P45880	Voltage-dependent anion-selective channel protein 2	VDAC2	25.45	5.98	505.2	4.48921e+07	32	9	1	31.97	294
O60264	SWI/SNF-related matrix-associated actin-dependent regulator of chromatin subfamily A member 5	SMARCA5	14.9	3.06	346.3	4.11173e+07	40	18	6	18.44	1052
Q9Y277	Voltage-dependent anion-selective channel protein 3	VDAC3	16.52	4.02	357.1	39714707	22	11	3	49.82	283
Q08211	ATP-dependent RNA helicase A	DHX9	29.46	3.98	400.7	3.85882e+07	40	21	3	19.92	1270
Q9NZI8	Insulin-like growth factor 2 mRNA-binding protein 1	IGF2BP1	21.53	3.35	418.1	3.65448e+07	35	21	9	33.28	577
P17844	Probable ATP-dependent RNA helicase DDX5	DDX5	35.25	5.06	472.7	3.50232e+07	35	16	3	27.69	614
Q9Y5B9	FACT complex subunit SPT16	SUPT16H	24.45	3.44	356.3	3.46031e+07	36	24	8	26.07	1047
Q00839	Heterogeneous nuclear ribonucleoprotein U	HNRNPU	19.33	2.52	370.2	3.44676e+07	38	22	7	25.58	825
Q92522	Histone H1.10	H1-10	10.65	3.88	444.8	3.39333e+07	15	5	2	25.82	213
P0DMV8	Heat shock 70 kDa protein 1A	HSPA1A	23.19	5.04	532.9	3.37942e+07	47	14	5	26.37	641
Q7L2E3	ATP-dependent RNA helicase DHX30	DHX30	37.21	4.78	454.6	3.35756e+07	47	25	7	24.54	1194
Q9NYF8	Bcl-2-associated transcription factor 1	BCLAF1	5.17	2.66	265.3	3.30936e+07	22	15	3	11.52	920
P18583	Protein SON	SON	3.91	3.18	244.1	3.30338e+07	12	6	2	2.52	2459
Q06830	Peroxiredoxin-1	PRDX1	27.73	4.13	445.9	3.15659e+07	24	10	2	47.24	199
P39656	Dolichyl-diphosphooligosaccharide--protein glycosyltransferase 48 kDa subunit	DDOST	27.37	5.03	520.3	29464345	32	15	2	31.8	456
P02452	Collagen alpha-1(I) chain	COL1A1	3.16	3.01	472.3	28680019	11	2	1	1.64	1464
Q9Y4G6	Talin-2	TLN2	3.15	2.98	352.9	2.7997e+07	11	5	1	1.26	2542
P38159	RNA-binding motif protein, X chromosome	RBMX	17.94	4.14	506	2.78184e+07	21	8	1	23.02	391
P61088	Ubiquitin-conjugating enzyme E2 N	UBE2N	18.04	4.07	452.1	2.68926e+07	19	6	1	46.71	152
Q9NW13	RNA-binding protein 28	RBM28	9.56	4.62	354.8	2.62485e+07	31	11	1	10.67	759
P81605	Dermcidin	DCD	4.69	4.04	505.4	2.53976e+07	7	2	0	22.73	110
O43390	Heterogeneous nuclear ribonucleoprotein R	HNRNPR	14.03	2.86	298.7	2.33485e+07	24	11	1	19.59	633
Q96EY7	Pentatricopeptide repeat domain-containing protein 3, mitochondrial	PTCD3	11.52	4.77	321.1	2.27422e+07	20	8	1	13.5	689
Q9BU76	Multiple myeloma tumor-associated protein 2	MMTAG2	9.5	3.44	356.3	2.27385e+07	21	8	0	30.42	263
P68371	Tubulin beta-4B chain	TUBB4B	8.12	3.21	357.9	2.26553e+07	28	7	4	19.55	445
P31943	Heterogeneous nuclear ribonucleoprotein H	HNRNPH1	15	3.71	360.5	2.25207e+07	21	10	3	28.06	449
Q9Y2X3	Nucleolar protein 58	NOP58	8.64	2.76	278.7	2.19811e+07	27	9	2	16.82	529
Q16629	Serine/arginine-rich splicing factor 7	SRSF7	12.69	4.51	474.2	2.19205e+07	16	5	1	22.27	238
P38646	Stress-70 protein, mitochondrial	HSPA9	26.61	5.03	456.2	2.17888e+07	30	16	3	31.22	679
P31151	Protein S100-A7	S100A7	9.84	3.51	446.2	2.15377e+07	22	5	1	34.65	101
Q08945	FACT complex subunit SSRP1	SSRP1	30.8	3.67	447	2.15106e+07	32	17	1	26.52	709
P00736	Complement C1r subcomponent	C1R	5.36	2.93	382.1	21499337	25	4	0	3.26	705
P07919	Cytochrome b-c1 complex subunit 6, mitochondrial	UQCRH	3.25	3.06	358.1	2.06412e+07	5	2	0	26.37	91
Q9Y6C9	Mitochondrial carrier homolog 2	MTCH2	9.15	3.87	391.2	2.03822e+07	11	5	0	21.78	303
Q5VTE0	Putative elongation factor 1-alpha-like 3	EEF1A1P5	30.72	5.9	583.4	2.03134e+07	19	9	3	21.43	462
O43143	Pre-mRNA-splicing factor ATP-dependent RNA helicase DHX15	DHX15	21.43	3.45	319.4	1.95714e+07	23	18	3	23.9	795
P13073	Cytochrome c oxidase subunit 4 isoform 1, mitochondrial	COX4I1	11.11	4.92	515.1	1.8846e+07	13	5	3	34.91	169
P35749	Myosin-11	MYH11	1.66	1.73	273.2	18055788	4	3	1	1.01	1972
Q9UMS4	Pre-mRNA-processing factor 19	PRPF19	13.26	3.82	448.9	1.75416e+07	20	7	0	20.44	504
Q5SSJ5	Heterochromatin protein 1-binding protein 3	HP1BP3	7.7	3.29	409.2	1.7238e+07	13	7	0	13.38	553
Q96A33	Coiled-coil domain-containing protein 47	CCDC47	7.05	2.4	297.9	1.70731e+07	15	8	4	20.08	483
P68400	Casein kinase II subunit alpha	CSNK2A1	8.66	1.72	335.6	1.6698e+07	17	13	2	41.69	391
Q92841	Probable ATP-dependent RNA helicase DDX17	DDX17	16.18	3.67	409.3	1.62497e+07	25	14	2	19.62	729
P10606	Cytochrome c oxidase subunit 5B, mitochondrial	COX5B	8.91	4.09	382.2	16055437	7	3	0	15.5	129
P22087	rRNA 2'-O-methyltransferase fibrillarin	FBL	12.4	4.36	386	1.60286e+07	15	11	3	37.38	321
P28799	Progranulin	GRN	12.33	4.73	491.5	1.60116e+07	15	4	2	9.11	593
Q9BQG0	Myb-binding protein 1A	MYBBP1A	20.02	3.26	367.9	1.58996e+07	20	15	3	12.12	1328
P31930	Cytochrome b-c1 complex subunit 1, mitochondrial	UQCRC1	15.56	3.86	400.8	15464331	18	11	4	24.79	480
P10809	60 kDa heat shock protein, mitochondrial	HSPD1	3.08	1.63	308.4	1.46243e+07	6	5	2	7.5	573
Q96AG4	Leucine-rich repeat-containing protein 59	LRRC59	15.24	5.02	520.5	1.44624e+07	16	7	1	24.76	307
Q93077	Histone H2A type 1-C	H2AC6	5.13	4.98	482.4	1.3895e+07	9	2	1	8.46	130
Q9NVI7	ATPase family AAA domain-containing protein 3A	ATAD3A	14.32	2.82	372.9	1.38742e+07	17	9	1	16.04	586
P0C0S5	Histone H2A.Z	H2AZ1	7.18	3.92	456.7	1.37091e+07	10	3	0	24.22	128
Q02978	Mitochondrial 2-oxoglutarate/malate carrier protein	SLC25A11	19.45	3.24	318.7	1.36657e+07	20	12	2	41.08	314
P36542	ATP synthase subunit gamma, mitochondrial	ATP5F1C	11.59	3.14	332.8	1.35983e+07	17	9	2	28.19	298
P02787	Serotransferrin	TF	13.2	2.99	382.6	1.33998e+07	23	12	1	22.49	698
P00403	Cytochrome c oxidase subunit 2	MT-CO2	7.08	4.78	390.5	1.32715e+07	10	5	3	27.75	227
Q8TDN6	Ribosome biogenesis protein BRX1 homolog	BRIX1	6.59	2.75	288.8	1.29955e+07	17	9	1	17	353
P20674	Cytochrome c oxidase subunit 5A, mitochondrial	COX5A	5.94	2.09	365.3	1.29094e+07	12	5	1	32.67	150
P56385	ATP synthase subunit e, mitochondrial	ATP5ME	3.77	1.77	267.8	1.25859e+07	19	3	0	39.13	69
P43307	Translocon-associated protein subunit alpha	SSR1	4.19	2.1	371.3	1.23602e+07	7	3	0	11.89	286
P84090	Enhancer of rudimentary homolog	ERH	10.67	4.6	478	1.20144e+07	14	5	1	46.15	104
P12236	ADP/ATP translocase 3	SLC25A6	12.91	4.48	443.4	1.1963e+07	13	7	2	30.2	298
O75844	CAAX prenyl protease 1 homolog	ZMPSTE24	2.06	2.07	295.7	1.19569e+07	5	2	0	2.53	475
O00264	Membrane-associated progesterone receptor component 1	PGRMC1	11.87	3	381.5	1.19201e+07	15	7	2	24.62	195
Q53H12	Acylglycerol kinase, mitochondrial	AGK	4.3	2	292.5	11711900	13	7	2	18.01	422
Q9GZR7	ATP-dependent RNA helicase DDX24	DDX24	10.71	2.96	306.8	11678538	14	9	0	11.87	859
Q07065	Cytoskeleton-associated protein 4	CKAP4	20.66	4.79	502.7	1.1562e+07	19	14	2	31.23	602
P42696	RNA-binding protein 34	RBM34	3.63	2.76	319.4	1.13131e+07	10	5	0	9.3	430
A0A087WUL8	Neuroblastoma breakpoint family member 19	NBPF19	2.02	2.13	358.1	1.12655e+07	5	4	3	0.52	3843
Q16891	MICOS complex subunit MIC60	IMMT	15.83	3.66	366	1.0916e+07	24	14	3	25.86	758
A0A087WXH2	Importin-8 (Fragment)	IPO8	1.74	1.6	438.9	1.0663e+07	8	1	0	3.52	142
P15924	Desmoplakin	DSP	9.31	2.52	301.3	1.05739e+07	18	14	4	4.28	2871
Q8IZL8	Proline-, glutamic acid- and leucine-rich protein 1	PELP1	5.49	2.25	352.9	1.05686e+07	13	6	1	7.43	1130
Q12906	Interleukin enhancer-binding factor 3	ILF3	9.53	3.31	374.1	1.0309e+07	16	11	3	12.3	894
Q7Z6K1	THAP domain-containing protein 5	THAP5	1.73	1.68	387.3	1.02956e+07	4	1	0	1.77	395
O00567	Nucleolar protein 56	NOP56	10.23	3.28	301.4	1.02371e+07	9	8	1	13.97	594
Q14498	RNA-binding protein 39	RBM39	10.39	3.04	374.1	1.0237e+07	15	8	2	17.92	530
Q9UKM9	RNA-binding protein Raly	RALY	11.52	3.03	327.4	1.01337e+07	13	8	1	25.16	306
P02788	Lactotransferrin	LTF	7.11	3.67	391.9	9.93531e+06	9	3	0	3.52	710
Q9H0A0	RNA cytidine acetyltransferase	NAT10	6.26	3.31	378	9.75599e+06	14	8	2	7.32	1025
P10412	Histone H1.4	H1-4	11.78	5.41	586.2	9.68067e+06	11	5	0	11.42	219
P32322	Pyrroline-5-carboxylate reductase 1, mitochondrial	PYCR1	9.41	3.39	371.8	9.5915e+06	12	5	0	18.18	319
P20700	Lamin-B1	LMNB1	15.34	3.06	342.5	9.39378e+06	19	14	3	22.53	586
Q9H9B4	Sideroflexin-1	SFXN1	11.35	4.52	305.4	9.34658e+06	13	7	2	27.33	322
P63261	Actin, cytoplasmic 2	ACTG1	10.88	2.99	348.1	9.30451e+06	16	11	3	41.6	375
P09669	Cytochrome c oxidase subunit 6C	COX6C	2.62	1.82	313.9	9.27969e+06	6	2	0	20	75
P51571	Translocon-associated protein subunit delta	SSR4	8.51	2.78	300.7	9.18062e+06	9	6	2	32.37	173
P46977	Dolichyl-diphosphooligosaccharide--protein glycosyltransferase subunit STT3A	STT3A	6.73	2.5	318.8	9.10131e+06	12	8	1	9.79	705
Q969V3	Nicalin	NCLN	9.36	2.29	317	9.04027e+06	15	10	1	21.85	563
P11021	Endoplasmic reticulum chaperone BiP	HSPA5	3.8	2.51	286.3	8.70531e+06	18	7	3	13	654
P04844	Dolichyl-diphosphooligosaccharide--protein glycosyltransferase subunit 2	RPN2	9.49	2.32	362	8.39979e+06	11	9	1	20.44	631
Q1ED39	Lysine-rich nucleolar protein 1	KNOP1	3.33	2.53	259.4	8133612	5	3	1	7.86	458
Q92616	eIF-2-alpha kinase activator GCN1	GCN1	2.69	1.85	242.1	8.09043e+06	9	3	1	0.94	2671
Q9UDW1	Cytochrome b-c1 complex subunit 9	UQCR10	3.33	2.55	403.8	7.9643e+06	7	2	0	38.09	63
P43243	Matrin-3	MATR3	8.18	2.89	349.8	7.96304e+06	17	8	2	10.15	847
P38919	Eukaryotic initiation factor 4A-III	EIF4A3	9.64	2.72	363.3	7605497	14	9	3	24.33	411
Q15393	Splicing factor 3B subunit 3	SF3B3	10.84	3.31	297.5	7.53847e+06	18	10	2	10.02	1217
P22392	Nucleoside diphosphate kinase B	NME2	4.85	2.94	354.3	7.52507e+06	4	3	0	11.84	152
P61978	Heterogeneous nuclear ribonucleoprotein K	HNRNPK	7.17	3.37	331.3	7.50038e+06	9	5	0	14.69	463
Q6PKG0	La-related protein 1	LARP1	3.48	2.94	344.8	7.46822e+06	15	5	0	3.1	1096
Q9NXF1	Testis-expressed protein 10	TEX10	5.26	1.68	256.8	7.43208e+06	12	10	1	12.06	929
Q14980	Nuclear mitotic apparatus protein 1	NUMA1	6.32	1.67	340.9	7.36252e+06	14	11	1	5.96	2115
P62995	Transformer-2 protein homolog beta	TRA2B	3.36	2.52	323.9	7.06755e+06	6	3	0	9.03	288
P22061	Protein-L-isoaspartate(D-aspartate) O-methyltransferase	PCMT1	6.23	2.94	377.5	7.05071e+06	8	4	2	23.35	227
Q6P158	Putative ATP-dependent RNA helicase DHX57	DHX57	8.71	3.44	356.3	7.02875e+06	15	12	4	10.17	1386
P42167	Lamina-associated polypeptide 2, isoforms beta/gamma	TMPO	14.61	4	337.9	7.02643e+06	10	8	0	22.91	454
Q6P2Q9	Pre-mRNA-processing-splicing factor 8	PRPF8	5.03	2.7	387.6	6.89497e+06	13	9	2	3.25	2335
Q86V81	THO complex subunit 4	ALYREF	3.97	3.94	455.4	6.76408e+06	3	1	0	4.28	257
O75947	ATP synthase subunit d, mitochondrial	ATP5PD	5.03	2.46	356.1	6.67677e+06	12	5	0	36.02	161
Q15819	Ubiquitin-conjugating enzyme E2 variant 2	UBE2V2	5.79	2.56	352.9	6.66129e+06	8	4	1	24.14	145
Q9NPD3	Exosome complex component RRP41	EXOSC4	6.28	3.71	365	6.65823e+06	7	4	1	16.33	245
Q99496	E3 ubiquitin-protein ligase RING2	RNF2	3.59	3.07	276.3	6.53603e+06	7	2	0	8.33	336
Q96HS1	Serine/threonine-protein phosphatase PGAM5, mitochondrial	PGAM5	4.38	2.58	302.6	6.48491e+06	10	5	1	16.26	289
Q9Y5M8	Signal recognition particle receptor subunit beta	SRPRB	6.38	2.86	292.8	6.4253e+06	9	7	0	29.52	271
Q02880	DNA topoisomerase 2-beta	TOP2B	12.16	3.65	375.6	6.36112e+06	14	6	0	4.31	1626
Q9BV38	WD repeat-containing protein 18	WDR18	11.91	3.09	286.9	6.33677e+06	9	8	0	13.89	432
Q8IY81	pre-rRNA 2'-O-ribose RNA methyltransferase FTSJ3	FTSJ3	10.21	2.81	363.4	6.33487e+06	18	9	1	14.52	847
P19367	Hexokinase-1	HK1	11.97	3.23	369.5	6.23176e+06	12	12	1	14.07	917
O00422	Histone deacetylase complex subunit SAP18	SAP18	2.43	1.9	296.3	6.21421e+06	6	2	0	13.73	153
P49821	NADH dehydrogenase [ubiquinone] flavoprotein 1, mitochondrial	NDUFV1	3.77	1.93	285.4	6113469	9	7	1	16.04	455
Q9H0D6	5'-3' exoribonuclease 2	XRN2	2.61	1.65	276.1	6.07814e+06	9	4	1	5.05	950
A0A590UK80	Uncharacterized protein (Fragment)		7.83	3.35	408	6.038e+06	6	4	1	3.58	1090
O00483	Cytochrome c oxidase subunit NDUFA4	NDUFA4	2.9	2.12	222.1	6.02278e+06	10	4	1	37.04	81
P24752	Acetyl-CoA acetyltransferase, mitochondrial	ACAT1	7.76	3.8	391.5	5.96029e+06	9	4	0	10.07	427
Q8IX01	SURP and G-patch domain-containing protein 2	SUGP2	4.29	2.93	340.3	5.89714e+06	8	5	0	4.07	1082
Q9BZE4	Nucleolar GTP-binding protein 1	GTPBP4	7.83	2.47	312.2	5.88604e+06	11	8	4	16.72	634
Q12905	Interleukin enhancer-binding factor 2	ILF2	6.82	3.23	288.4	5.86884e+06	11	7	1	21.54	390
O75494	Serine/arginine-rich splicing factor 10	SRSF10	3.57	2.68	277.6	5.85821e+06	6	3	0	13.36	262
P14923	Junction plakoglobin	JUP	10.29	2.9	364	5.84513e+06	12	9	1	14.36	745
P16402	Histone H1.3	H1-3	6	5.89	509.9	5.7724e+06	7	1	0	7.24	221
P12235	ADP/ATP translocase 1	SLC25A4	8	3.51	322.7	5.77183e+06	9	4	0	13.42	298
O75531	Barrier-to-autointegration factor	BANF1	5.78	4.92	345.6	5.6928e+06	10	4	2	50.56	89
Q14690	Protein RRP5 homolog	PDCD11	3.75	2.49	243.1	5653644	7	7	1	3.21	1871
P07477	Trypsin-1	PRSS1	3.83	3.72	234.1	5.61624e+06	4	2	1	12.15	247
Q9NS69	Mitochondrial import receptor subunit TOM22 homolog	TOMM22	7.2	2.98	351.1	5.5728e+06	13	5	3	42.25	142
Q15029	116 kDa U5 small nuclear ribonucleoprotein component	EFTUD2	5.23	2.45	279.2	5.53776e+06	9	6	0	5.14	972
Q13595	Transformer-2 protein homolog alpha	TRA2A	5.48	3.7	395.5	5.48739e+06	9	5	0	19.15	282
Q96C36	Pyrroline-5-carboxylate reductase 2	PYCR2	4.23	1.62	231.8	5.42995e+06	12	6	2	21.87	320
O15226	NF-kappa-B-repressing factor	NKRF	7.73	3.09	377.5	5.42314e+06	8	7	1	9.42	690
F8WCJ1	Eukaryotic translation initiation factor 5A	EIF5A2	4.72	4.72	338.8	5.41589e+06	2	2	0	17.14	105
P46087	Probable 28S rRNA (cytosine(4447)-C(5))-methyltransferase	NOP2	11.77	2.45	332.8	5.36819e+06	10	9	1	13.61	845
Q9Y2W1	Thyroid hormone receptor-associated protein 3	THRAP3	10.17	3.66	310.6	5269833	11	8	1	9.63	955
P07900	Heat shock protein HSP 90-alpha	HSP90AA1	4.71	1.65	267.3	5.24337e+06	11	8	1	12.02	732
P30040	Endoplasmic reticulum resident protein 29	ERP29	3.87	2.73	279	5.2315e+06	6	3	0	15.71	261
B4DLN1	cDNA FLJ60124, highly similar to Mitochondrial dicarboxylate carrier		7.12	3.32	344.3	5.19634e+06	6	5	0	14.25	442
Q9Y4B6	DDB1- and CUL4-associated factor 1	DCAF1	4.52	1.64	203.5	5.0754e+06	11	10	1	8.1	1507
P51572	B-cell receptor-associated protein 31	BCAP31	3.87	2.32	283.1	5.04745e+06	3	3	1	12.6	246
P08574	Cytochrome c1, heme protein, mitochondrial	CYC1	7.6	4.04	411.1	5.03146e+06	5	3	0	10.77	325
Q9UJS0	Calcium-binding mitochondrial carrier protein Aralar2	SLC25A13	4.97	1.3	226.5	5.02757e+06	13	12	3	23.85	675
Q13838	Spliceosome RNA helicase DDX39B	DDX39B	8.87	2.66	313.6	4.94729e+06	9	6	0	15.19	428
Q13868	Exosome complex component RRP4	EXOSC2	2.22	2.11	237.4	4.92454e+06	8	2	0	5.46	293
Q99848	Probable rRNA-processing protein EBP2	EBNA1BP2	12.9	3.88	346.5	4.79091e+06	10	6	2	18.95	306
P14927	Cytochrome b-c1 complex subunit 7	UQCRB	3.59	2.59	298.1	4784593	10	4	1	27.03	111
Q13823	Nucleolar GTP-binding protein 2	GNL2	4.94	2.48	287.8	4.76763e+06	8	5	0	10.4	731
Q9NVP1	ATP-dependent RNA helicase DDX18	DDX18	7.56	4.42	364.4	4.76499e+06	10	3	2	6.42	670
P40939	Trifunctional enzyme subunit alpha, mitochondrial	HADHA	4.27	1.94	266.3	4.73237e+06	10	7	4	10.09	763
P61619	Protein transport protein Sec61 subunit alpha isoform 1	SEC61A1	8.61	3.3	404	4.62988e+06	6	3	0	4.62	476
Q9H307	Pinin	PNN	3.7	2.83	288.2	4.55563e+06	8	5	1	7.81	717
Q14151	Scaffold attachment factor B2	SAFB2	1.61	1.64	299.5	4.54483e+06	2	2	0	1.57	953
A0A2R8Y5G6	RNA helicase	DDX3X	14.77	3.65	376.6	4.45379e+06	8	7	0	13.34	622
Q99459	Cell division cycle 5-like protein	CDC5L	6.38	4.81	397	4.44755e+06	8	6	2	5.74	802
Q6NUK1	Calcium-binding mitochondrial carrier protein SCaMC-1	SLC25A24	3.82	1.51	205	4.42088e+06	8	7	3	14.05	477
Q9H5H4	Zinc finger protein 768	ZNF768	3.82	2.41	289.2	4.4019e+06	10	7	1	12.59	540
P27824	Calnexin	CANX	3.47	2.4	301.5	4.33158e+06	8	5	1	11.49	592
Q15366	Poly(rC)-binding protein 2	PCBP2	6.45	1.64	246.7	4.259e+06	10	5	0	15.62	365
P52701	DNA mismatch repair protein Msh6	MSH6	3.34	2.25	257.1	4.18726e+06	8	8	2	4.34	1360
P62136	Serine/threonine-protein phosphatase PP1-alpha catalytic subunit	PPP1CA	3.77	3.09	311.3	4.16228e+06	5	4	0	8.79	330
Q15286	Ras-related protein Rab-35	RAB35	3.09	3.01	312.1	4.12364e+06	4	2	0	9.45	201
P50402	Emerin	EMD	5.7	5.19	484.5	4.09155e+06	8	4	1	15.75	254
Q08J23	RNA cytosine C(5)-methyltransferase NSUN2	NSUN2	3.82	2.31	259	4062042	9	5	3	5.48	767
P48047	ATP synthase subunit O, mitochondrial	ATP5PO	9.47	4.12	401.7	3.94703e+06	6	3	0	16.9	213
O95793	Double-stranded RNA-binding protein Staufen homolog 1	STAU1	4.23	1.58	233.9	3.94076e+06	8	8	1	14.9	577
Q53GQ0	Very-long-chain 3-oxoacyl-CoA reductase	HSD17B12	3.65	1.77	248.2	3903776	8	5	1	18.27	312
Q96JH7	Deubiquitinating protein VCIP135	VCPIP1	2.22	1.64	304.5	3.89691e+06	4	3	0	1.55	1222
Q07666	KH domain-containing, RNA-binding, signal transduction-associated protein 1	KHDRBS1	3.14	2.89	312	3842124	4	2	0	2.48	443
Q15006	ER membrane protein complex subunit 2	EMC2	5.08	2.56	282.9	3.81074e+06	8	6	3	21.89	297
P38432	Coilin	COIL	6.54	4.16	280.7	3.76442e+06	5	4	0	7.64	576
O75489	NADH dehydrogenase [ubiquinone] iron-sulfur protein 3, mitochondrial	NDUFS3	5.65	4.24	428.7	3.70931e+06	5	3	0	14.39	264
Q02413	Desmoglein-1	DSG1	4.62	3.86	329.4	3.68142e+06	7	4	2	5.62	1049
P52292	Importin subunit alpha-1	KPNA2	5.99	3.43	316.1	3.66459e+06	4	4	0	7.37	529
Q9Y3B9	RRP15-like protein	RRP15	3.35	3.3	335.2	3.5624e+06	4	1	0	3.9	282
P31689	DnaJ homolog subfamily A member 1	DNAJA1	4.09	2.94	288.1	3.47627e+06	3	2	0	4.79	397
O60832	H/ACA ribonucleoprotein complex subunit DKC1	DKC1	7.58	2.95	284.2	3.4442e+06	8	6	1	15.37	514
P62304	Small nuclear ribonucleoprotein E	SNRPE	3.75	3.2	302.8	3.38267e+06	4	2	2	25	92
Q14103	Heterogeneous nuclear ribonucleoprotein D0	HNRNPD	4.73	2.89	346.3	3.34985e+06	5	4	1	9.86	355
P00390	Glutathione reductase, mitochondrial	GSR	11.31	4.21	362.4	3.34759e+06	8	4	0	11.49	522
Q07955	Serine/arginine-rich splicing factor 1	SRSF1	6.95	3.46	341	3.27906e+06	5	3	0	13.31	248
Q9UKV3	Apoptotic chromatin condensation inducer in the nucleus	ACIN1	5.3	3.27	319.9	3.26465e+06	5	4	0	3.43	1341
Q9UBM7	7-dehydrocholesterol reductase	DHCR7	3.2	2.33	357	3.24238e+06	5	3	1	5.26	475
Q5SY16	Polynucleotide 5'-hydroxyl-kinase NOL9	NOL9	4.19	2.19	269.8	3.14283e+06	6	5	0	11.11	702
O00165	HCLS1-associated protein X-1	HAX1	2.69	1.49	241.2	3.13572e+06	4	3	0	8.24	279
P53007	Tricarboxylate transport protein, mitochondrial	SLC25A1	3.88	2.97	347.3	3.13302e+06	4	2	0	6.43	311
Q9BQ39	ATP-dependent RNA helicase DDX50	DDX50	5.28	1.69	330	3.07388e+06	8	6	0	8.55	737
P06702	Protein S100-A9	S100A9	5.67	4.16	422.4	3.07276e+06	4	3	0	30.7	114
Q9BVA1	Tubulin beta-2B chain	TUBB2B	5.19	2.82	375.7	3.05394e+06	10	5	2	10.79	445
Q9Y512	Sorting and assembly machinery component 50 homolog	SAMM50	4.43	3.46	402.1	3.02943e+06	5	4	1	8.32	469
P84103	Serine/arginine-rich splicing factor 3	SRSF3	4.12	3.37	373.2	3.01152e+06	5	2	0	18.29	164
O75683	Surfeit locus protein 6	SURF6	3.56	2.4	320.7	3.00563e+06	5	3	1	4.43	361
O95563	Mitochondrial pyruvate carrier 2	MPC2	4.13	3.16	305.3	2.98e+06	5	4	2	26.77	127
Q06787	Synaptic functional regulator FMR1	FMR1	3.29	2.32	325.1	2.97927e+06	5	4	2	5.22	632
Q96A72	Protein mago nashi homolog 2	MAGOHB	3.28	1.69	225.8	2974891	6	4	0	27.7	148
Q96GQ7	Probable ATP-dependent RNA helicase DDX27	DDX27	6.27	4.01	305.9	2.96149e+06	5	4	0	4.9	796
Q5T3I0	G patch domain-containing protein 4	GPATCH4	4.42	3.14	361.9	2942841	4	3	0	8.3	446
Q5T749	Keratinocyte proline-rich protein	KPRP	5.06	3.86	375.4	2.93155e+06	6	3	0	8.29	579
Q9P0M6	Core histone macro-H2A.2	MACROH2A2	3.51	2.07	242	2.9213e+06	4	4	0	13.71	372
Q9H7B2	Ribosome production factor 2 homolog	RPF2	4.2	2.74	337	2.89356e+06	5	4	0	15.69	306
P61803	Dolichyl-diphosphooligosaccharide--protein glycosyltransferase subunit DAD1	DAD1	8.98	4.55	361.8	2.80014e+06	6	4	0	28.32	113
Q9NY12	H/ACA ribonucleoprotein complex subunit 1	GAR1	7.3	2.55	299.3	2.79132e+06	5	3	0	15.67	217
O14949	Cytochrome b-c1 complex subunit 8	UQCRQ	3.11	3.07	332.7	2768149	3	1	0	15.85	82
Q5D862	Filaggrin-2	FLG2	4.66	4.72	327.8	2.74699e+06	3	3	1	0.67	2391
P49411	Elongation factor Tu, mitochondrial	TUFM	5.82	3.04	285.2	2.72533e+06	6	5	0	14.82	452
P07339	Cathepsin D	CTSD	3.66	3	294.9	2699692	4	2	1	6.8	412
Q9H6S0	3'-5' RNA helicase YTHDC2	YTHDC2	4.56	2.11	225.8	2.68346e+06	5	5	0	3.43	1430
Q9UNQ2	Probable dimethyladenosine transferase	DIMT1	4.5	3.52	352.7	2.64824e+06	6	6	2	20.77	313
Q8WXR4	Myosin-IIIb	MYO3B	1.58	1.62	394.6	2.64705e+06	2	2	0	0.89	1341
P28331	NADH-ubiquinone oxidoreductase 75 kDa subunit, mitochondrial	NDUFS1	4.43	3.26	366.9	2.60036e+06	5	4	1	8.39	727
P05109	Protein S100-A8	S100A8	2.21	1.67	221.9	2.54266e+06	4	3	0	24.73	93
Q13610	Periodic tryptophan protein 1 homolog	PWP1	3.35	1.36	225.1	2.53283e+06	6	4	0	7.78	501
Q01780	Exosome component 10	EXOSC10	5.69	2.62	289.5	2.52646e+06	6	5	1	7.01	885
Q9Y4W6	AFG3-like protein 2	AFG3L2	5.78	3.56	297.5	2.47917e+06	4	2	0	2.13	797
Q9UJZ1	Stomatin-like protein 2, mitochondrial	STOML2	3.85	1.31	242.2	2.43734e+06	9	5	0	21.07	356
G3V325	ATP5MF-PTCD1 readthrough	ATP5MF-PTCD1	3.72	3.1	243.6	2.32951e+06	5	4	3	6.41	749
P22626	Heterogeneous nuclear ribonucleoproteins A2/B1	HNRNPA2B1	6.55	3.01	321.3	2.32941e+06	6	3	0	9.63	353
O95831	Apoptosis-inducing factor 1, mitochondrial	AIFM1	3.68	2.32	273.5	2.26896e+06	8	4	0	6.85	613
P62318	Small nuclear ribonucleoprotein Sm D3	SNRPD3	2.93	2.43	251.4	2.26353e+06	4	2	1	15.08	126
P67812	Signal peptidase complex catalytic subunit SEC11A	SEC11A	2.34	2.33	297	2.26079e+06	2	1	0	4.47	179
P11177	Pyruvate dehydrogenase E1 component subunit beta, mitochondrial	PDHB	5.68	2.49	333.4	2.25823e+06	5	4	1	11.7	359
Q13423	NAD(P) transhydrogenase, mitochondrial	NNT	3.42	2.02	246.7	2.24745e+06	5	4	1	3.96	1086
Q7Z478	ATP-dependent RNA helicase DHX29	DHX29	1.59	1.62	364.1	2.24199e+06	2	1	0	0.66	1369
Q16576	Histone-binding protein RBBP7	RBBP7	4.03	2.16	329	2.21125e+06	4	4	2	9.65	425
Q9BY77	Polymerase delta-interacting protein 3	POLDIP3	6	3.57	320.3	2.17489e+06	4	4	1	13.78	421
O00425	Insulin-like growth factor 2 mRNA-binding protein 3	IGF2BP3	5.1	3	287.7	2.16398e+06	7	5	0	12.09	579
P11388	DNA topoisomerase 2-alpha	TOP2A	4.61	2.52	263.9	2.14647e+06	5	5	0	3	1531
O00541	Pescadillo homolog	PES1	4.32	3	335.7	2.14534e+06	4	4	0	8.5	588
P07305	Histone H1.0	H1-0	3.09	3.04	368.8	2.14252e+06	4	1	1	6.7	194
P63244	Receptor of activated protein C kinase 1	RACK1	1.74	1.59	232.9	2.11156e+06	2	2	0	5.99	317
Q9NZ01	Very-long-chain enoyl-CoA reductase	TECR	2.86	1.82	363.7	2.10731e+06	3	3	1	9.09	308
Q8N5F7	NF-kappa-B-activating protein	NKAP	2.71	2.69	292.9	2.10012e+06	4	2	1	6.27	415
Q16718	NADH dehydrogenase [ubiquinone] 1 alpha subcomplex subunit 5	NDUFA5	4.43	2.15	266.4	2.08391e+06	4	3	0	30.17	116
P24666	Low molecular weight phosphotyrosine protein phosphatase	ACP1	2.14	2.11	298	2.04741e+06	3	1	0	5.7	158
Q06323	Proteasome activator complex subunit 1	PSME1	3.76	2.38	367.7	2.03336e+06	4	4	1	15.66	249
Q9BRJ6	Uncharacterized protein C7orf50	C7orf50	6.31	4.04	263.6	2.02815e+06	6	4	0	29.38	194
Q9UM00	Calcium load-activated calcium channel	TMCO1	1.67	1.66	316.3	1.9821e+06	2	1	0	3.35	239
Q8N766	ER membrane protein complex subunit 1	EMC1	4.91	1.93	282.6	1.94968e+06	6	5	0	6.45	993
P14406	Cytochrome c oxidase subunit 7A2, mitochondrial	COX7A2	6.36	3.92	430.6	1.87466e+06	3	2	0	27.71	83
Q8N4H5	Mitochondrial import receptor subunit TOM5 homolog	TOMM5	1.68	1.69	272.3	1.85377e+06	1	1	0	13.73	51
Q9Y4P3	Transducin beta-like protein 2	TBL2	3.34	1.93	254.9	1.83267e+06	5	4	0	9.4	447
Q9BSD7	Cancer-related nucleoside-triphosphatase	NTPCR	5.73	3.15	320.8	1.82325e+06	5	4	0	26.84	190
Q5RKV6	Exosome complex component MTR3	EXOSC6	3.57	2.33	319.1	1.76475e+06	4	3	0	12.87	272
P05089	Arginase-1	ARG1	3.42	2.14	319.5	1.76241e+06	4	4	1	13.66	322
P55265	Double-stranded RNA-specific adenosine deaminase	ADAR	1.8	1.66	289.6	1.73938e+06	5	3	3	2.6	1269
P14854	Cytochrome c oxidase subunit 6B1	COX6B1	2.3	1.66	224.6	1.72997e+06	4	3	1	26.74	86
Q9UNL2	Translocon-associated protein subunit gamma	SSR3	3.31	2.71	290.4	1.71719e+06	3	2	1	7.57	185
P08240	Signal recognition particle receptor subunit alpha	SRPRA	1.68	1.62	232.7	1.68683e+06	3	3	0	5.02	638
Q96P63	Serpin B12	SERPINB12	3.38	2.06	293.4	1.66264e+06	3	2	0	4.44	405
P15954	Cytochrome c oxidase subunit 7C, mitochondrial	COX7C	3.3	2.87	332.4	1.59653e+06	2	2	0	23.81	63
Q5VV87	Microsomal glutathione S-transferase 3	MGST3	4.53	4.5	310.7	1.58022e+06	4	2	0	13.95	129
P35453	Homeobox protein Hox-D13	HOXD13	4.18	3.7	293.5	1.57168e+06	5	3	1	14.58	343
P68871	Hemoglobin subunit beta	HBB	4.6	2.36	293.7	1.54882e+06	2	2	0	12.93	147
P18031	Tyrosine-protein phosphatase non-receptor type 1	PTPN1	3.7	2.76	251.6	1521483	3	3	1	7.13	435
P49458	Signal recognition particle 9 kDa protein	SRP9	3.33	2.59	274.8	1.51135e+06	4	2	0	25.58	86
P78527	DNA-dependent protein kinase catalytic subunit	PRKDC	2.62	2.59	261.4	1.47452e+06	3	2	0	0.58	4128
P37837	Transaldolase	TALDO1	1.87	1.84	231.7	1.46113e+06	4	2	0	7.12	337
Q86UE4	Protein LYRIC	MTDH	3.78	2.81	265.6	1.43415e+06	3	3	0	6.36	582
Q53H96	Pyrroline-5-carboxylate reductase 3	PYCR3	4.64	3.57	248.7	1.41452e+06	6	3	2	13.87	274
Q15020	Squamous cell carcinoma antigen recognized by T-cells 3	SART3	1.93	1.6	348.2	1.41027e+06	3	3	1	4.26	963
O96008	Mitochondrial import receptor subunit TOM40 homolog	TOMM40	4.07	2.39	266.6	1.39724e+06	5	4	2	15.51	361
P14678	Small nuclear ribonucleoprotein-associated proteins B and B'	SNRPB	1.82	1.67	272.7	1.39132e+06	2	2	1	6.67	240
Q9Y3B2	Exosome complex component CSL4	EXOSC1	1.58	1.59	200.2	1.38559e+06	1	1	0	5.64	195
P67870	Casein kinase II subunit beta	CSNK2B	4.51	3.45	313.4	1.37089e+06	3	3	1	17.21	215
Q9NQT4	Exosome complex component RRP46	EXOSC5	4.06	3.49	353.5	1353955	3	2	0	8.94	235
Q6PD62	RNA polymerase-associated protein CTR9 homolog	CTR9	3.13	2.69	248.8	1.31198e+06	3	2	1	1.96	1173
O75251	NADH dehydrogenase [ubiquinone] iron-sulfur protein 7, mitochondrial	NDUFS7	3.23	3.2	351.6	1.30271e+06	3	1	0	4.23	213
P40616	ADP-ribosylation factor-like protein 1	ARL1	4.93	2.64	302.7	1.26731e+06	3	3	0	20.44	181
P16104	Histone H2AX	H2AX	4.01	3.98	257.1	1.26647e+06	3	1	0	16.08	143
Q9UJV9	Probable ATP-dependent RNA helicase DDX41	DDX41	3.28	1.88	249.1	1.24988e+06	4	3	1	6.59	622
Q13162	Peroxiredoxin-4	PRDX4	4.98	4.8	402	1.24361e+06	3	2	1	4.06	271
Q15365	Poly(rC)-binding protein 1	PCBP1	1.63	1.63	256.5	1.23928e+06	2	1	0	3.65	356
P60842	Eukaryotic initiation factor 4A-I	EIF4A1	1.71	1.69	257.3	1.20334e+06	3	1	0	2.46	406
Q9BVQ7	Spermatogenesis-associated protein 5-like protein 1	SPATA5L1	3.97	2.35	229.8	1191429	3	3	0	3.98	753
P24539	ATP synthase F(0) complex subunit B1, mitochondrial	ATP5PB	3.28	2.03	320.5	1.17007e+06	3	3	0	15.62	256
Q92499	ATP-dependent RNA helicase DDX1	DDX1	2.29	2.31	235.2	1.15048e+06	3	3	1	5	740
Q9P035	Very-long-chain (3R)-3-hydroxyacyl-CoA dehydratase 3	HACD3	3.88	1.67	221.4	1.14826e+06	3	3	0	11.88	362
Q15050	Ribosome biogenesis regulatory protein homolog	RRS1	1.59	1.35	261.8	1.09248e+06	3	3	0	9.04	365
P23528	Cofilin-1	CFL1	2.52	2.24	238.1	1.05086e+06	2	2	0	13.86	166
Q71U36	Tubulin alpha-1A chain	TUBA1A	2.55	2.53	243	1.05042e+06	3	2	1	2.88	451
P23246	Splicing factor, proline- and glutamine-rich	SFPQ	2.93	2.33	261.2	1.0246e+06	2	2	0	3.11	707
Q9Y3T9	Nucleolar complex protein 2 homolog	NOC2L	5.08	4.47	329.6	939044	2	2	0	2.8	749
P57088	Transmembrane protein 33	TMEM33	2.28	2.12	288.8	929920	2	2	1	11.74	247
Q96A26	Protein FAM162A	FAM162A	1.63	1.63	275.3	929307	1	1	0	4.55	154
P19474	E3 ubiquitin-protein ligase TRIM21	TRIM21	2.48	2.21	321.9	903396	2	2	0	4	475
P23258	Tubulin gamma-1 chain	TUBG1	1.57	1.41	240	900016	2	2	0	5.32	451
O00754	Lysosomal alpha-mannosidase	MAN2B1	2.77	2.78	231.9	760376	2	1	0	1.09	1011
P55084	Trifunctional enzyme subunit beta, mitochondrial	HADHB	2.08	1.78	328.2	731698	2	2	0	3.8	474
P62316	Small nuclear ribonucleoprotein Sm D2	SNRPD2	3.1	3.07	272	705770	2	2	1	16.1	118
P32119	Peroxiredoxin-2	PRDX2	2.41	2.42	354.9	691132	1	1	0	4.04	198
Q9NX24	H/ACA ribonucleoprotein complex subunit 2	NHP2	2.27	2.28	241.9	687517	1	1	0	6.54	153
Q9BVC6	Transmembrane protein 109	TMEM109	2.32	2.33	230.7	671263	1	1	0	4.94	243
Q96PK6	RNA-binding protein 14	RBM14	2.08	1.64	272.9	670246	2	2	0	2.84	669
Q06265	Exosome complex component RRP45	EXOSC9	3.17	1.68	253.2	669311	2	2	0	5.47	439
O96000	NADH dehydrogenase [ubiquinone] 1 beta subcomplex subunit 10	NDUFB10	5.08	4.2	341.7	626732	2	2	0	13.95	172
Q9NRP0	Oligosaccharyltransferase complex subunit OSTC	OSTC	3.33	3.33	302	596954	1	1	0	8.05	149
Q9UKN8	General transcription factor 3C polypeptide 4	GTF3C4	2.41	2.44	264	541620	1	1	0	1.09	822
P21912	Succinate dehydrogenase [ubiquinone] iron-sulfur subunit, mitochondrial	SDHB	2.54	1.9	264.5	537366	2	2	0	6.79	280
Q03252	Lamin-B2	LMNB2	1.9	1.47	221.9	488897	2	2	0	3.55	620
O75607	Nucleoplasmin-3	NPM3	5.4	4.71	323.5	487759	2	2	0	15.17	178
Q99442	Translocation protein SEC62	SEC62	3.05	3.06	330.6	478355	1	1	0	2.01	399
O95969	Secretoglobin family 1D member 2	SCGB1D2	1.56	1.57	255.7	451955	1	1	0	10	90
P62834	Ras-related protein Rap-1A	RAP1A	2.72	2.73	325.4	443570	1	1	0	5.98	184
Q8N5L8	Ribonuclease P protein subunit p25-like protein	RPP25L	1.65	1.66	231.1	430799	1	1	0	5.52	163
O43175	D-3-phosphoglycerate dehydrogenase	PHGDH	4.06	4.08	297	424683	1	1	0	1.69	533
P35030	Trypsin-3	PRSS3	2.55	2.56	246.9	410047	1	1	0	4.28	304
Q7Z2W4	Zinc finger CCCH-type antiviral protein 1 (PARP-13)	ZC3HAV1	1.71	1.75	229.5	405386	1	1	0	1.11	902
Q9NPL8	Complex I assembly factor TIMMDC1, mitochondrial	TIMMDC1	2.52	2.53	249.1	399382	1	1	0	3.16	285
Q86U38	Nucleolar protein 9	NOP9	4.05	4.07	333.3	398932	1	1	0	1.42	636
P47756	F-actin-capping protein subunit beta	CAPZB	2.12	2.13	264.1	377961	1	1	0	3.61	277
P08559	Pyruvate dehydrogenase E1 component subunit alpha, somatic form, mitochondrial	PDHA1	1.58	1.59	293.5	358418	1	1	0	2.31	390
Q92804	TATA-binding protein-associated factor 2N	TAF15	1.3	1.32	127.8	316575	2	2	1	3.72	592
Q8NBU5	ATPase family AAA domain-containing protein 1	ATAD1	4.32	4.33	285.6	312130	1	1	0	3.83	287
P19404	NADH dehydrogenase [ubiquinone] flavoprotein 2, mitochondrial	NDUFV2	2.76	2.77	227.4	255354	1	1	0	5.22	249
COMMON CONTAMINANTS (ribosomal proteins, immunoglobulins, keratin)
O15235	28S ribosomal protein S12, mitochondrial	MRPS12	9.11	3.5	363.1	1.39449e+07	7	4	0	38.41	138
P82914	28S ribosomal protein S15, mitochondrial	MRPS15	2.6	2.61	286.2	360289	1	1	0	3.5	257
Q9Y2R5	28S ribosomal protein S17, mitochondrial	MRPS17	3.96	2.17	256.8	1.73354e+06	4	4	1	36.15	130
Q9Y399	28S ribosomal protein S2, mitochondrial	MRPS2	5.26	2.77	352.7	2.18957e+06	3	3	1	8.78	296
P82650	28S ribosomal protein S22, mitochondrial	MRPS22	11.15	3.75	375.3	1.2011e+07	19	10	4	35.56	360
J3QLR8	28S ribosomal protein S23, mitochondrial	MRPS23	8.36	3.04	337.6	4746604	8	4	0	23.03	152
Q9BYN8	28S ribosomal protein S26, mitochondrial	MRPS26	3.83	1.66	318.4	3.7267e+06	7	4	2	22.93	205
Q92552	28S ribosomal protein S27, mitochondrial	MRPS27	7.05	3.26	311.8	3.00479e+06	7	5	1	16.43	414
Q9Y2Q9	28S ribosomal protein S28, mitochondrial	MRPS28	5.13	2.34	328.1	2.94356e+06	5	4	1	24.06	187
P51398	28S ribosomal protein S29, mitochondrial	DAP3	1.9	1.67	242	1.59032e+06	2	2	0	5.28	398
Q9Y291	28S ribosomal protein S33, mitochondrial	MRPS33	2.42	2.42	280.8	651805	1	1	0	8.49	106
P82930	28S ribosomal protein S34, mitochondrial	MRPS34	4.3	3.34	326.3	1.33738e+06	3	3	0	13.76	218
Q9Y2R9	28S ribosomal protein S7, mitochondrial	MRPS7	10.25	3.5	371.4	7.08997e+06	9	6	0	22.73	242
P82933	28S ribosomal protein S9, mitochondrial	MRPS9	4.34	3.41	289.7	1.70492e+06	5	4	1	14.65	396
Q6P1L8	39S ribosomal protein L14, mitochondrial	MRPL14	4.02	3.83	326.9	1.09302e+06	2	2	0	16.55	145
P49406	39S ribosomal protein L19, mitochondrial	MRPL19	1.96	1.97	305.4	485220	1	1	0	3.08	292
Q96DV4	39S ribosomal protein L38, mitochondrial	MRPL38	7.45	4.23	367.7	1.92678e+06	3	3	0	7.37	380
Q8IXM3	39S ribosomal protein L41, mitochondrial	MRPL41	2.55	2.34	338.8	684007	2	2	0	12.41	137
P46783	40S ribosomal protein S10	RPS10	19.34	4.84	537	2.9613e+07	12	7	1	44.24	165
P62280	40S ribosomal protein S11	RPS11	48.7	5.08	496.9	1.92819e+08	78	18	3	70.25	158
P25398	40S ribosomal protein S12	RPS12	33.29	4.98	562.5	9.15362e+07	55	13	5	78.03	132
P62277	40S ribosomal protein S13	RPS13	32.47	6.74	601.4	1.76605e+08	58	14	0	58.94	151
P62263	40S ribosomal protein S14	RPS14	25.26	5.83	492.5	6.88305e+07	19	6	1	31.79	151
P62841	40S ribosomal protein S15	RPS15	3.66	3.24	335.6	5.07232e+07	7	2	2	26.9	145
P62244	40S ribosomal protein S15a	RPS15A	16.47	3.66	419.1	6.53638e+07	37	10	3	57.69	130
P62249	40S ribosomal protein S16	RPS16	40.56	5.59	597.4	2.00658e+08	74	16	2	60.27	146
P08708	40S ribosomal protein S17	RPS17	18.32	3.94	380.7	1.73735e+07	15	8	3	52.59	135
P62269	40S ribosomal protein S18	RPS18	39.4	4.76	511.4	1.46403e+08	60	16	2	53.29	152
P39019	40S ribosomal protein S19	RPS19	25.3	4.62	504.9	5.95024e+07	32	9	1	43.45	145
P15880	40S ribosomal protein S2	RPS2	56.21	10.76	761.2	2.52299e+08	99	21	7	51.88	293
P60866	40S ribosomal protein S20	RPS20	19.38	5.33	574.7	4.77578e+07	20	6	0	31.93	119
P63220	40S ribosomal protein S21	RPS21	9.63	3.4	378.7	1.01392e+07	11	5	4	63.85	83
P62266	40S ribosomal protein S23	RPS23	23.73	5.83	482.2	2.44353e+08	35	6	0	35.66	143
A0A2R8YD14	40S ribosomal protein S24	RPS24	25.57	5.63	589.3	8.43351e+07	44	8	6	36.97	165
P62851	40S ribosomal protein S25	RPS25	13.39	4.8	478	8.74488e+07	30	6	1	25.6	125
P62854	40S ribosomal protein S26	RPS26	14.22	5.02	458.3	9.0899e+07	22	6	1	48.7	115
H0YMV8	40S ribosomal protein S27	RPS27L	7.31	2.56	434.2	1.51178e+07	16	7	3	46	100
A0A2R8Y422	40S ribosomal protein S27a	RPS27AP5	8.42	5.2	410.8	23854084	18	4	1	27.56	156
P62857	40S ribosomal protein S28	RPS28	9.87	4.04	410.7	9.65902e+06	9	4	1	40.58	69
P62273	40S ribosomal protein S29	RPS29	4.92	2.78	516.7	4.49353e+07	7	3	1	46.43	56
P23396	40S ribosomal protein S3	RPS3	60.92	6.99	637.7	1.62961e+08	92	24	5	69.14	243
P62861	40S ribosomal protein S30	FAU	7.5	3.67	433.2	1.77076e+07	11	3	0	20.34	59
P61247	40S ribosomal protein S3a	RPS3A	61.68	7.14	602	2.44461e+08	75	24	5	60.98	264
P62701	40S ribosomal protein S4, X isoform	RPS4X	71.75	7.14	600.1	2.86468e+08	86	22	4	65.02	263
P46782	40S ribosomal protein S5	RPS5	30	5.2	556	33841423	26	10	3	27.94	204
P62753	40S ribosomal protein S6	RPS6	28.68	4.76	559	1.37696e+08	44	16	5	34.14	249
P62081	40S ribosomal protein S7	RPS7	3.83	1.66	321.9	5.75154e+06	6	3	0	19.59	194
P62241	40S ribosomal protein S8	RPS8	49.79	6.9	606.7	1.91116e+08	91	20	6	51.44	208
P46781	40S ribosomal protein S9	RPS9	51.36	5.3	577.3	2.74042e+08	78	22	4	43.81	194
P08865	40S ribosomal protein SA	RPSA	29.69	6.66	581.7	4.52914e+07	37	11	2	40	295
P05388	60S acidic ribosomal protein P0	RPLP0	59.12	9.69	701.4	2.23358e+08	82	17	2	52.68	317
P05386	60S acidic ribosomal protein P1	RPLP1	4.37	3.26	386.6	3.1109e+06	3	2	0	51.75	114
P05387	60S acidic ribosomal protein P2	RPLP2	22.81	6.91	630.8	1.46144e+08	28	9	3	78.26	115
P27635	60S ribosomal protein L10	RPL10	39.38	5.28	641.3	2.84101e+08	70	16	5	43.93	214
P62906	60S ribosomal protein L10a	RPL10A	28.87	4.49	529.4	9.3827e+07	45	13	3	44.24	217
P62913	60S ribosomal protein L11	RPL11	10.35	5.08	555.2	4.24936e+07	21	7	0	39.89	178
P30050	60S ribosomal protein L12	RPL12	25.39	5.32	533.5	7.54165e+07	23	7	1	43.03	165
P26373	60S ribosomal protein L13	RPL13	45.31	7.76	647.4	3.14704e+08	70	15	1	42.18	211
P40429	60S ribosomal protein L13a	RPL13A	38.18	7.76	610.4	2.23314e+08	71	15	3	47.29	203
P50914	60S ribosomal protein L14	RPL14	19.02	5.17	542.5	6.14641e+07	33	8	3	27.44	215
P61313	60S ribosomal protein L15	RPL15	27.44	6.82	650	1.19343e+08	41	12	3	38.24	204
P18621	60S ribosomal protein L17	RPL17	39.41	4.17	458.4	2.3488e+08	64	18	7	60.33	184
Q07020	60S ribosomal protein L18	RPL18	41.12	6.96	603.5	1.00702e+08	68	12	2	41.49	188
Q02543	60S ribosomal protein L18a	RPL18A	31.67	6.6	580.9	1.77428e+08	48	12	1	42.05	176
P84098	60S ribosomal protein L19	RPL19	7.88	3.49	514.7	4.41619e+07	16	4	1	18.37	196
P46778	60S ribosomal protein L21	RPL21	15.39	3.7	420.9	1.13569e+08	44	9	4	42.5	160
P35268	60S ribosomal protein L22	RPL22	10.09	5.11	534.9	2.7513e+07	13	4	0	25.78	128
P62829	60S ribosomal protein L23	RPL23	22.52	7.79	604.1	9.3288e+07	36	10	6	61.43	140
P62750	60S ribosomal protein L23a	RPL23A	25.32	5.26	492.6	7.12452e+07	38	10	2	44.87	156
P83731	60S ribosomal protein L24	RPL24	21.75	4.54	585.3	6.38886e+07	38	10	2	36.94	157
P61254	60S ribosomal protein L26	RPL26	15.9	4.08	509.6	9.37151e+07	37	7	2	31.03	145
P61353	60S ribosomal protein L27	RPL27	23.23	3.71	459.3	1.60478e+08	41	15	4	55.88	136
P46776	60S ribosomal protein L27a	RPL27A	24.18	6.93	619.7	1.16999e+08	36	8	2	41.89	148
P47914	60S ribosomal protein L29	RPL29	5.22	2.83	310.2	9698472	10	4	0	22.64	159
P39023	60S ribosomal protein L3	RPL3	55.08	5.29	687.8	2.19841e+08	96	22	10	40.45	403
P62888	60S ribosomal protein L30	RPL30	37.23	6.6	605.8	1.87251e+08	56	17	9	61.74	115
P62899	60S ribosomal protein L31	RPL31	14.76	5.9	560.7	1.03009e+08	31	5	1	32.8	125
P62910	60S ribosomal protein L32	RPL32	17.23	7.73	644.3	5.16732e+07	29	7	5	42.96	135
P49207	60S ribosomal protein L34	RPL34	10.2	3.93	464.9	1.67424e+08	31	4	0	14.53	117
P42766	60S ribosomal protein L35	RPL35	12.59	4.23	460	46656685	20	7	3	33.33	123
P18077	60S ribosomal protein L35a	RPL35A	14.74	3.52	459.6	7.89062e+07	34	9	3	30	110
Q9Y3U8	60S ribosomal protein L36	RPL36	13.41	3.78	460.6	7.22536e+07	23	5	4	36.19	105
Q969Q0	60S ribosomal protein L36a-like	RPL36AL	12.25	3.57	446.4	2.94701e+07	30	9	3	32.08	106
P61513	60S ribosomal protein L37a	RPL37A	9.02	4.19	418.9	1.54079e+07	17	3	1	41.3	92
P63173	60S ribosomal protein L38	RPL38	10.58	3.94	525	4.46972e+07	37	5	1	55.71	70
P62891	60S ribosomal protein L39	RPL39	6.77	4.85	485.8	6.77245e+07	16	3	2	23.53	51
P36578	60S ribosomal protein L4	RPL4	67	4.78	479.6	2.26677e+08	118	34	8	45.2	427
P46777	60S ribosomal protein L5	RPL5	32.82	4.55	498.8	137580027	56	14	6	37.04	297
Q02878	60S ribosomal protein L6	RPL6	63.98	9.6	696.5	3.37783e+08	109	23	2	50.69	288
P18124	60S ribosomal protein L7	RPL7	82.83	9.23	746.9	3.59649e+08	125	31	10	63.31	248
P62424	60S ribosomal protein L7a	RPL7A	69.41	6.26	570.9	3.50059e+08	79	20	4	47.37	266
Q6DKI1	60S ribosomal protein L7-like 1	RPL7L1	2.99	1.56	287.2	15641189	17	6	0	22.75	255
P62917	60S ribosomal protein L8	RPL8	42.52	7.42	677.4	1.73766e+08	73	17	5	54.86	257
P32969	60S ribosomal protein L9	RPL9	25.3	6.36	632.9	1.82919e+08	33	9	1	58.33	192
Q9Y221	60S ribosome subunit biogenesis protein NIP7 homolog	NIP7	4.83	4.58	418	10683706	8	4	0	22.78	180
P01857	Immunoglobulin heavy constant gamma 1	IGHG1	4.46	4.47	368.3	487339	1	1	0	3.64	330
P01859	Immunoglobulin heavy constant gamma 2	IGHG2	4.59	3.01	360.5	6.16629e+06	4	3	0	7.67	326
B9A064	Immunoglobulin lambda-like polypeptide 5	IGLL5	4.93	3.81	416.3	6.41988e+06	9	3	0	17.76	214
P13645	Keratin, type I cytoskeletal 10	KRT10	110.07	8.47	661.5	7.68321e+08	173	45	15	52.4	584
P13646	Keratin, type I cytoskeletal 13	KRT13	3.63	1.76	252.7	1.80391e+06	3	3	0	5.9	458
P02533	Keratin, type I cytoskeletal 14	KRT14	32.88	4.99	447.3	4.01418e+07	34	16	5	40.47	472
P08779	Keratin, type I cytoskeletal 16	KRT16	3.36	1.61	220.8	1.51816e+06	6	6	3	20.72	473
Q04695	Keratin, type I cytoskeletal 17	KRT17	3.76	2.13	227.6	3.87935e+06	8	6	0	15.05	432
P35527	Keratin, type I cytoskeletal 9	KRT9	107.59	8.61	686.6	5.54821e+08	213	51	26	49.6	623
P04264	Keratin, type II cytoskeletal 1	KRT1	162.13	9.8	774.9	1.45841e+09	360	64	25	53.42	644
Q7Z794	Keratin, type II cytoskeletal 1b	KRT77	2.66	2.68	255.8	429488	1	1	0	2.08	578
P35908	Keratin, type II cytoskeletal 2 epidermal	KRT2	93.92	7.46	644.2	328037452	158	41	11	59.78	639
P13647	Keratin, type II cytoskeletal 5	KRT5	31.57	3.87	524.4	3.54565e+07	39	14	2	21.69	590
P02538	Keratin, type II cytoskeletal 6A	KRT6A	6.71	3.46	390.3	3.65414e+06	6	2	0	3.55	564
P04259	Keratin, type II cytoskeletal 6B	KRT6B	24.64	3.94	410	3.49027e+07	27	12	1	22.87	564
Q7RTS7	Keratin, type II cytoskeletal 74	KRT74	1.84	1.68	303.9	3.04424e+06	6	5	3	7.56	529
Q8N1N4	Keratin, type II cytoskeletal 78	KRT78	2.06	1.63	246.6	519718	2	2	0	3.65	520
P46779	60S ribosomal protein L28	RPL28	24.76	6.4	608.6	1.69155e+08	52	10	4	34.32	169
O76021	Ribosomal L1 domain-containing protein 1	RSL1D1	12.04	2.97	302.6	1.53669e+07	19	9	0	14.29	490
Q9Y4W2	Ribosomal biogenesis protein LAS1L	LAS1L	7.94	3.59	396.5	6998544	15	9	1	14.58	734
Q14684	Ribosomal RNA processing protein 1 homolog B	RRP1B	6.14	3.26	316.2	5.76726e+06	10	7	3	8.18	758

## Sheet: Venn diagram
WT untreated	WT H2O2	PARP1 KO untreated	PARP1KO H2O2			Venn diagram intersections	Total	Genes
TRIM28	H2BC14	TRIM28	H2BC12			PARP1 KO PARP1 KO + H2O2 WT WT + H2O2	90	AIFM1
ZNF432	H1-2	ZNF432	ZNF432					ALYREF
H1-3	H3-3A	NCL	H3-3A					ARG1
NCL	KIF2C	HNRNPM	TRIM28					ATP5F1C
DDX21	ZNF432	HNRNPC	H1-2					ATP5PO
HNRNPM	NCL	DDX21	NCL					C1R
DARS1	TRIM28	H2BC12	NOLC1					C7orf50
DHX9	NPM1	IGF2BP1	RPN1					CDC5L
PARP1	DDX21	DDX5	BAZ1B					COX4I1
HNRNPU	IGF2BP1	DHX30	HNRNPC					COX5B
RPN1	PARP1	DHX9	H2BC21					CSNK2A1
DDX17	GAPDH	PELP1	GAPDH					DAD1
IGF2BP1	HNRNPU	SET	POP1					DDOST
HNRNPC	H2BC21	DDX17	NPM1					DDX17
LARS1	DHX9	DDOST	H3-2					DDX18
DHX30	RPN1	SSRP1	SET					DDX21
H2BC12	HNRNPM	RPN1	SRRM2					DDX24
QARS1	DDX5	RBMX	DDX21					DDX5
NPM1	SLC25A3	HNRNPU	HNRNPM					DDX50
DDOST	PRPF19	HNRNPR	LBR					DHX15		Overall number of unique genes		887
KARS1	POP1	H3C15	GNL3					DHX30
ILF3	H3-2	TMPO	SLC25A3					DHX9
MYBBP1A	DARS1	GNL3	RRP12					DIMT1
GNL3	ILF3	LRRC59	MACROH2A1					EBNA1BP2
DDX5	KARS1	MACROH2A1	ZNF625					ERP29
H3C15	DDOST	SUPT16H	KTN1					EXOSC10
CKAP4	PRRC2C	DHX15	RCN2					FTSJ3
CDC5L	DHX30	ILF3	CBX3					GNL3
CPD	HNRNPC	CSNK2A1	SMARCA5					GRN
PRPF19	RBMX	GRN	VDAC3					GSR
MACROH2A1	MTCH2	DDX50	DHX9					H1-10
GRWD1	SUPT16H	NCLN	IGF2BP1					H1-2
SSRP1	CDC5L	GSR	DDX5					H2AC6
RBMX	BAZ1B	SLC25A3	SUPT16H					H2AZ1
AIMP1	COX5B	SRSF7	HNRNPU					HADHB
HNRNPR	TRIP12	HNRNPH1	H1-10					HNRNPC
SET	QARS1	SRRM2	DHX30					HNRNPD
EXOSC10	AGK	PRPF19	BCLAF1					HNRNPH1
PELP1	LARS1	CENPB	SON					HNRNPM
NOP2	UQCRC2	H2BU1	DDOST					HNRNPR
NCLN	COX4I1	VDAC3	COL1A1					HNRNPU
EBNA1BP2	H1-10	ATP5F1C	TLN2					HSPA5
SRP14	LBR	H1-2	RBMX					IGF2BP1
MMTAG2	RBM28	SEC61A1	RBM28					ILF3
DDX24	TOP1	MMTAG2	HNRNPR					KTN1
LRRC59	TTN	SLC25A11	PTCD3					LARP1
TMPO	GNL3	DAD1	MMTAG2					LBR
H1-10	MACROH2A1	DCAF1	TUBB4B					LRRC59
PGRMC1	VDAC3	RBM39	HNRNPH1					MACROH2A1
IGF2BP3	COX6C	BYSL	NOP58					MACROH2A2
DDX50	DDX17	WDR18	SRSF7					MMTAG2
RBM28	HNRNPR	H1-10	S100A7					NCL
DHX15	NDUFV1	SF3B3	SSRP1					NCLN
CSNK2A1	ATP5PO	SENP3	C1R					NOL9
SMARCA5	ATXN2L	COX5B	UQCRH					NPM1
KTN1	SFXN1	C1R	MTCH2					NPM3
C1R	CKAP4	H2AZ1	DHX15					NTPCR
CENPB	SRRM2	TOP1	COX4I1					OSTC
GTPBP4	PGRMC1	HNRNPD	MYH11					PCMT1
EXOSC4	SLC25A11	FTSJ3	PRPF19					PELP1
EEF1E1	LRRC59	EXOSC10	HP1BP3					PGRMC1
TOP1	SSRP1	SF3B1	CCDC47					PRPF19
DHX57	MYBBP1A	STT3A	CSNK2A1					RALY
SEC61A1	SERBP1	SMARCA5	DDX17					RBM39
STT3A	KTN1	HADHB	COX5B					RBMX
RBM39	EXOSC10	RRP12	GRN					RPN1
FTSJ3	TLN2	RALY	MYBBP1A					RRP12
RPP30	GTPBP4	SLC25A13	UQCRC1					SEC61A1
RPN2	NAT10	KTN1	HSPD1					SET
SRRM2	FMR1	PCMT1	LRRC59					SF3B3
DAD1	HNRNPA1	SRSF3	H2AC6					SFXN1
HNRNPH1	RFC1	DDX18	H2AZ1					SLC25A11
SFPQ	DHX15	BRIX1	SLC25A11					SLC25A13
ATP1A1	RPN2	LUC7L2	ATP5F1C					SLC25A3
MTREX	RBM34	COX4I1	BRIX1					SMARCA5
H2BU1	UQCRC1	ATP5PO	COX5A					SRRM2
DIMT1	YBX3	ERP29	ATP5ME					SRSF3
SSR4	SMARCA5	SSR4	SSR1					SRSF7
YTHDC2	EIF3B	DSG1	ZMPSTE24					SSR4
SLC25A13	ZNF625	ARG1	PGRMC1					SSRP1
SUPT16H	AIMP1	SART3	AGK					STT3A
NOMO2	NVL	PRPF8	DDX24					SUPT16H
NVL	NOP2	PGRMC1	CKAP4					TLN2
SLC25A11	LYAR	CDC5L	RBM34					TMPO
UQCRC1	UQCRB	PYCR3	NBPF19					TRA2B
NKRF	HNRNPA3	OSTC	IPO8					TRIM28 (KAP1)
ALDOC	CBX3	EBNA1BP2	PELP1					VDAC3
SLC25A3	NDUFS1	NPM3	ILF3					WDR18
EXOSC6	ATP5F1C	TLN2	THAP5					ZNF432
DDX1	SLC25A13	NPM1	NOP56					ZNF768
TMEM33	SRP14	TRA2B	RBM39			PARP1 KO WT WT + H2O2	6	BYSL
POP1	RBM14	DSC1	RALY					SF3B1
SF3B3	SET	MACROH2A2	NAT10					SEC63
TOP2B	DHX57	SEC63	PYCR1					CENPB
HP1BP3	EXOSC4	CCT6A	LMNB1					SENP3
EIF4A3	DDX27	AIFM1	SFXN1					TOP1
PES1	TECR	H2AC6	COX6C			PARP1 KO + H2O2 WT WT + H2O2	88	COX5A
NUMA1	NCLN	LARP1	SSR4					MATR3
DDX27	NKRF	HSPA5	STT3A					IGF2BP3
AIMP2	ALYREF	LBR	NCLN					RBM34
FMR1	ATP5ME	KPRP	HSPA5					NDUFS1
MTDH	SEC61A1	PCMTD2	RPN2					PTPN1
NAT10	CYC1	C7orf50	KNOP1					SPATA5L1
LARP1	G3BP2	SPCS2	GCN1					LMNB1
ATP5PO	SMARCA4	SFXN1	UQCR10					EXOSC1
HSD17B4	HP1BP3	DDX24	MATR3					FMR1
DDX18	HK1	ALYREF	EIF4A3					NAT10
GPATCH4	DDX24	ZNF768	SF3B3					SFPQ
HNRNPA2B1	BCLAF1	DIMT1	LARP1					COX6B1
C7orf50	NNT	SEC11A	TEX10					BAZ1B
FAM98A	H2AZ1	NOL9	NUMA1					NOP56
PWP1	IGF2BP3	NTPCR	TRA2B					HNRNPA2B1
RFC1	NDUFS3		PCMT1					HACD3
EXOSC5	HNRNPA2B1		DHX57					DDX27
ALYREF	DDX54		TMPO					RBM14
RBM34	TMPO		PRPF8					BCLAF1
PABPC1	H2AC6		ALYREF					GTPBP4
PRRC2C	ABCB7		ATP5PD					EXOSC2
TBL2	ATP2A2		EXOSC4					SLC25A1
NOP56	HNRNPH1		RNF2					HSPD1
GSR	PGAM5		PGAM5					MGST3
DDX47	NOP56		SRPRB					DHX57
NOC2L	PABPC1		TOP2B					EMD
NDUFS3	TOP2B		WDR18					SON
TRIM21	ZFP64		FTSJ3					NKRF
RFC4	TOMM40		HK1					SRSF1
ABCF1	SDHA		SAP18					XRN2
SNRPD3	LMNB1		NDUFV1					NOP2
NIFK	UQCRH		XRN2					TOP2A
POLRMT	NUMA1		NDUFA4					UQCRC1
DECR1	UQCRFS1		ACAT1					TRA2A
HSPA5	AFG3L2		SUGP2					H3-2
CYC1	EMC1		GTPBP4					COX7A2
SEC61B	DDX47		SRSF10					SRPRB
PKM	SSR4		H1-3					MAN2B1
COX4I1	CEBPZ		SLC25A4					MTDH
LBR	GRWD1		BANF1					TMEM109
ZNF768	TUBB4B		PDCD11					TMEM33
MATR3	MYL6		PRSS1					POLDIP3
CMSS1	STT3A		TOMM22					ATP5PD
RTCB	TBL2		TRA2A					HP1BP3
CANX	EBNA1BP2		PYCR2					PWP1
VDAC3	XRN2		NKRF					POP1
COX5B	PDCD11		EIF5A2					EIF4A3
XRN2	YTHDC2		NOP2					SSR3
ERP29	C1R		THRAP3					RNF2
SRPRB	CMSS1		ERP29					ZC3HAV1
CAPRIN1	DECR1		DCAF1					H1-3
ERLIN2	PWP1		BCAP31					DDX1
MTCH2	NOP58		CYC1					SNRPE
GRN	GNL2		SLC25A13					CBX3
C8orf33	DDX18		DDX39B					EXOSC4
CSNK2B	C7orf50		EXOSC2					GPATCH4
EXOSC2	NHP2		EBNA1BP2					CANX
WDR18	ATP1A1		UQCRB					CYC1
G3BP2	FTSJ3		GNL2					SNRPD3
SFXN1	ATP5PD		DDX18					TUBB4B
NOL9	SON		HADHA					HADHA
GTF3C5	NDUFA8		SEC61A1					NDUFA4
AIFM1	SAMM50		PNN					CSNK2B
NTPCR	NONO		SAFB2					EIF5A2
ZC3HAV1	SRSF7		CDC5L					YTHDC2
H2AC6	NDUFS2		SLC25A24					NOC2L
LYAR	ZNF280C		ZNF768					NUMA1
H1-2	RRP12		CANX					TOP2B
TUBB4B	SRPK1		MSH6					RPN2
CCDC47	IPO8		RAB35					EXOSC6
PCMT1	BCAS2		EMD					KHDRBS1
SRSF7	SEC63		NSUN2					UQCRQ
BAZ1B	EIF4A3		ATP5PO					GAPDH
HACD3	SRSF5		HSD17B12					DHCR7
ZCCHC3	H1-3		VCPIP1					RRP15
RFC2	NIFK		KHDRBS1					TUFM
HADHA	NDUFB4		EMC2					NDUFS3
SEC63	ACTB		COIL					MTCH2
GAR1	GSG1		NDUFS3					TBL2
SSR3	KRR1		DSG1					EXOSC5
H2AZ1	STOML2		RRP15					RBM28
MOV10	CANX		DKC1					MYBBP1A
DCAF1	HSPD1		SNRPE					UQCRH
LMNB1	THRAP3		HNRNPD					GAR1
KHDRBS1	GNB1		GSR					CCDC47
G3BP1	SLC25A1		SRSF1					PES1
MAZ	AIMP2		ACIN1					CKAP4
GAPDH	SRPRB		DHCR7			PARP1 KO PARP1 KO + H2O2 WT	2	H2BC12
EXOSC1	CHCHD3		NOL9					DCAF1
SERBP1	CAPRIN1		SLC25A1			PARP1 KO PARP1 KO + H2O2 WT + H2O2	4	PYCR3
FUS	SDHB		DDX50					PRPF8
SNRPA1	MTREX		S100A9					SEC11A
CBX3	DIMT1		TUBB2B					KPRP
BCLAF1	PRRC2A		SAMM50			WT WT + H2O2	90	KARS1
ATP5MF-PTCD1	NOC3L		SRSF3					ABCD3
SLC9A8	IQGAP1		SURF6					IGHMBP2
ARG1	SMU1		MPC2					DECR1
SLC3A2	RCC2		FMR1					HSD17B10
PTPN1	PELP1		MAGOHB					G3BP1
NPM3	CHD5		DDX27					ATP6V0D1
KIF2A	MTCH1		GPATCH4					PRKRA
WDR36	VAPB		KPRP					MOV10
RRP15	ZC3HAV1		MACROH2A2					U2AF2
YBX3	FUS		RPF2					LYAR
MACROH2A2	LARP1		DAD1					RFC2
DHX37	ATP5MG		GAR1					NIFK
CCT6A	EXOSC6		UQCRQ					SRP14
HNRNPD	TMED10		TUFM					CMSS1
RNF2	DNAJC11		CTSD					ATP5MG
ABCD3	FXR2		YTHDC2					SDAD1
EIF5A2	ASCC3		DIMT1					G3BP2
RALY	MTDH		MYO3B					DPM1
HADHB	COX5A		NDUFS1					LARS1
POLDIP3	DHCR7		S100A8					SNRPA1
EMD	COIL		PWP1					ALDOC
SLC25A1	NOC2L		EXOSC10					CAPRIN1
PPP1CC	DNAJC9		AFG3L2					DDX47
COX7A2	ATP5PB		STOML2					THAP11
RRP12	DDX50		ATP5MF-PTCD1					FAM98A
NDUFA8	NOMO2		HNRNPA2B1					FXR2
KIAA0319L	EXOSC5		AIFM1					GTF3C3
MGST3	ASPH		SNRPD3					NDUFA8
SDHA	SRSF10		SEC11A					ABCF1
SRSF3	PNN		PDHB					PABPC4
VCP	HSPA5		NNT					ERLIN2
OSTC	MRTO4		DHX29					HSD17B4
TLN2	EXOSC7		RBBP7					EEF1E1
SNRPD1	H1-0		POLDIP3					FUS
RCC2	ATP5F1E		IGF2BP3					QARS1
COX5A	TOP2A		TOP2A					AIMP1
VAPA	MATR3		PES1					SYNCRIP
TRIM26	SRSF1		H1-0					RFC1
MPDU1	MMTAG2		TECR					SLC3A2
SPATA5	SNRPD3		NKAP					UFL1
IGHMBP2	GLYR1		NDUFA5					KIF2A
UQCRQ	ACIN1		ACP1					DARS1
DPM1	PBRM1		C7orf50					RCC2
COL1A1	HNRNPUL1		TMCO1					NOMO2
TMEM109	NDUFA10		EMC1					PRRC2A
FXR2	KNOP1		COX7A2					RTCB
SNRPE	EEF1E1		TOMM5					ATP1A1
COX6B1	HNRNPA0		TBL2					VAPA
PRKRA	CSNK2A1		NTPCR					PPP1CC
DHCR7	WDR18		EXOSC6					SPATA5
NDUFA4	SYNCRIP		ARG1					POLRMT
TUFM	HADHB		ADAR					NVL
RBM14	PSIP1		COX6B1					GRWD1
RBBP4	FXR1		SSR3					MRTO4
ATP5MG	GPATCH4		SRPRA					TTN
GNAL	NDUFC2		SERPINB12					GTF3C5
TRA2B	ATP5PF		COX7C					PKM
ATP5F1C	NUP210		MGST3					CPD
NONO	PRPF3		HOXD13					SNRPD1
GTF3C3	ADAR		HBB					NONO
THAP11	MAP4		PTPN1					CHAF1B
NDUFS1	EXOSC3		PRKDC					PABPC1
TOP2A	RTCB		TALDO1					WDR36
HSPD1	RRP15		MTDH					TRIM26
HNRNPL	NSF		PYCR3					ASCC2
UFL1	NOP16		SART3					YBX3
PAK1IP1	SPCS2		TOMM40					PSIP1
ATP6V0D1	SF3B3		EXOSC1					PRRC2C
ELOC	PRPF8		CSNK2B					ZCCHC3
BYSL	PRKRA		EXOSC5					MTREX
HSD17B10	SRSF9		CTR9					DHX37
SPATA5L1	SEC61B		NDUFS7					SEC61B
PRRC2A	SUGP2		ARL1					PAK1IP1
SENP3	PLRG1		H2AX					MPDU1
PSIP1	COX6B1		DDX41					SERBP1
SDAD1	ABCF1		SPATA5L1					RFC4
WWP2	GRN		ATP5PB					C8orf33
MRTO4	NDUFS6		DDX1					HNRNPL
ATP2A3	SNRPE		HACD3					VCP
UQCRC2	ATP5MD		RRS1					AIMP2
PABPC4	EXOSC2		CFL1					EMC7
TRA2A	PABPC4		SFPQ					MAZ
ASCC2	DAD1		NOC2L					RPP30
EBP	GNA12		TMEM33					SDHA
MAN2B1	DDX52		FAM162A					ATP2A3
UQCRH	DDX31		TRIM21					UQCRC2
SRSF1	EXOSC1		TUBG1					EBP
TTN	DHX37		MAN2B1					ELOC
H3-2	EMC7		HADHB					PARP1
EMC7	RBM39		SNRPD2			PARP1 KO WT	3	H2BU1
SF3B1	DDX10		PRDX2					H3C15
U2AF2	USP10		NHP2					CCT6A
SON	EIF2S3		TMEM109			PARP1 KO + H2O2 WT	3	ATP5MF-PTCD1
SYNCRIP	NDUFA6		RBM14					COL1A1
ATP5PD	C8orf33		EXOSC9					TRIM21
CHAF1B	OSTC		OSTC			PARP1 KO WT + H2O2	2	SPCS2
	PRKDC		GTF3C4					DSC1
	ACAD9		SDHB			PARP1 KO + H2O2 WT + H2O2	88	NSUN2
	RPP30		LMNB2					H3-3A
	VAPA		NPM3					PGAM5
	SF3B2		SEC62					RAP1A
	PYCR2		SCGB1D2					THRAP3
	ATP2A3		RAP1A					COX6C
	CORO7		RPP25L					ARL1
	POLRMT		PHGDH					SDHB
	SAP18		PRSS3					PTCD3
	GAR1		ZC3HAV1					TUBB2B
	SLC25A24		TIMMDC1					EMC2
	PPP1CC		NOP9					LMNB2
	WDR3		CAPZB					UQCR10
	UFL1		PDHA1					ACAT1
	SRSF3		TAF15					SLC25A4
	DDX1		ATAD1					SRSF10
	RHOT2		NDUFV2					SRPRA
	ZBTB11		ATAD1					H2BC21
	NOM1		NDUFV2					EMC1
	SPATS2L							AFG3L2
	WDR5							NDUFV1
	EMC2							ATAD1
	LMNB2							SAP18
	PES1							NOP9
	CCDC86							CFL1
	UQCR10							IPO8
	C1QBP							SAMM50
	RALY							BCAP31
	PTBP1							H2AX
	GTF3C5							GTF3C4
	PIGS							RBBP7
	FAF2							COIL
	KHDRBS1							ATP5PB
	POLDIP3							TIMMDC1
	ATP5F1D							ZNF625
	HNRNPL							TECR
	PPAN							GCN1
	RFC5							TMCO1
	NDUFA9							HOXD13
	PAK1IP1							NOP58
	ABCF2							DHX29
	OCIAD1							ADAR
	SSR1							STOML2
	SLC25A4							HBB
	RFC3							EXOSC9
	CSNK2B							SSR1
	DKC1							SURF6
	LETM1							MAGOHB
	TRA2B							ACIN1
	SRP68							SUGP2
	TFAM							NHP2
	EXOSC9							TOMM5
	MDN1							PDCD11
	EIF2S2							FAM162A
	MOV10							MPC2
	UQCC2							UQCRB
	EXOSC8							NOLC1
	KRI1							RPP25L
	COX7A2							PHGDH
	TOMM70							H1-0
	TIMM9							AGK
	SLC25A12							NNT
	TBL3							HK1
	SNRPD1							TOMM40
	CCDC47							THAP5
	PRKAR2A							PRKDC
	MGST1							PYCR1
	OSBPL9							DDX39B
	NUP205							TEX10
	NDUFA12							TAF15
	PTCD3							COX7C
	ZCCHC3							PRSS3
	TRMT1L							DKC1
	RFC4							PYCR2
	NSUN2							PDHB
	OXA1L							TOMM22
	HACD3							PNN
	SFPQ							DDX41
	SURF6							ATP5ME
	TMEM126A							SERPINB12
	MT-ATP6							KNOP1
	WDR36							NDUFV2
	TFB1M							NDUFS7
	TMCO1							CAPZB
	DPM3							NDUFA5
	IGHMBP2							GNL2
	TMEM33							SLC25A24
	NDUFA13							SNRPD2
	DNAH9					PARP1 KO PARP1 KO + H2O2	3	BRIX1
	TPX2							SART3
	PHF8							DSG1
	MTX1					WT	5	GNAL
	HADHA							RBBP4
	SDAD1							SLC9A8
	PPIA							KIAA0319L
	ZNF22							WWP2
	TRMT10C					WT + H2O2	474	DSG4
	IGF2BP2							NUP35
	DDX41							LTV1
	YME1L1							DPY30
	TRA2A							MAP4
	PRPF4							AAAS
	SNRNP200							UTP20
	MAGOHB							NDUFS6
	NUP98							NDUFB1
	ACAT1							ABCB7
	NDUFS7							COX7A2L
	NOLC1							GNL3L
	TMEM43							EIF6
	NDUFA11							ESYT1
	ERLIN2							ZNF664
	SENP3							LMAN1
	TOMM22							NDUFV3
	KIF2A							NUFIP2
	HNRNPD							TOMM20
	CISD2							NBPF12
	ACAD11							ATP13A1
	NDUFB1							TPX2
	NDUFB5							MDC1
	LARP7							LMAN2
	REXO4							CHCHD3
	UTP14A							NUP98
	THAP5							IMP4
	APOBEC3C							IKBIP
	UBTF							ATP5F1E
	NDUFA7							SMARCC2
	ABT1							PRPF4
	ATP5MF							NDUFA6
	SF3B1							RO60
	SRPRA							COX15
	HSD17B10							NDUFAF4
	NDUFB11							PPIH
	MAZ							NDUFAB1
	NSD2							IGF2BP2
	PGRMC2							EIF2B4
	WDR46							OSBPL8
	FKBP8							RCL1
	AKAP1							GK
	TIMM23							EIF3B
	TEX10							WDR46
	BYSL							TFAM
	SPCS3							SRPK1
	NDUFB3							CD59
	GIGYF2							hCG_1984214
	GK							NSF
	NDUFB9							NOC4L
	BCAP31							LSM14B
	ZNF512							ZNF512
	RAB15							NMNAT1
	PTDSS1							RHOT1
	VCP							SFXN2
	UQCRQ							VKORC1L1
	GTF3C1							RFC3
	GCN1							ELOA
	NDUFV2							NSD2
	AURKAIP1							SMPD4
	NOL9							ZNF48
	MPHOSPH6							PUM3
	MT-ATP8							SPPL2A
	NTPCR							ACAD9
	PTPN1							ZFP91
	SFXN4							NOM1
	MACROH2A2							ASCC3
	IMPDH2							CBX4
	TIMM44							MECP2
	SPATA5							ROMO1
	SPPL2A							TOP3B
	CMAS							TIMM9
	NDUFA4							TFB1M
	RBBP7							MPHOSPH10
	PKM							FUBP3
	SNU13							SUMO2
	SRSF6							LCLAT1
	CISD1							TBL3
	RFC2							IMPDH2
	GTF3C2							MT-ATP6
	MKI67							VKORC1
	DDX39B							LARP7
	ZNF768							DDRGK1
	SMARCC2							NOL12
	RCL1							UTP18
	ARID2							EED
	SART1							DDX31
	TOMM5							RAC2
	LEMD2							SNRNP70
	UPF3B							AKAP1
	TMED9							MARCHF5
	ATP1B3							SLC7A5
	ABCB10							HMOX2
	TIMM22							NUP42
	DYNLL1							CAPNS1
	SRBD1							NDUFA11
	LLPH							UQCC2
	MAGT1							PREB
	BAZ1A							HNRNPF
	HSD17B4							STAU2
	SNRPD2							PRKAR2A
	POU6F2							ZC3H8
	IKBIP							GLE1
	ABCD3							PGRMC2
	SLC3A2							EXOSC7
	TMEM109							RBM42
	RSBN1L							THOC2
	DLAT							UFM1
	CTCF							ZNF280C
	CENPB							EZH2
	MGST3							EMC10
	TMEM11							BNIP1
	UTP18							YWHAE
	RTRAF							SRSF6
	BRD1							SRPK2
	DDX51							ATP5F1D
	CCDC137							POLR1E
	NDUFB8							CDK1
	WDR43							ZNF574
	AP2B1							TEFM
	HMOX2							EMC4
	G3BP1							NDUFS8
	PUM3							REXO4
	SMARCA1							IQGAP1
	SPATA5L1							FCF1
	RAB7A							CCDC137
	FAM98A							APOOL
	NUP35							SMARCA4
	NBPF12							YME1L1
	DRG1							COPA
	NOL12							MCU
	MDC1							POU6F2
	GTF3C4							CKAP2
	MAP7D1							MPHOSPH6
	NDUFA5							WDR43
	EMD							TMEM43
	SLC1A5							MARK2
	MKKS							CLPTM1L
	BLM							NDUFS4
	NME3							SSB
	KPNB1							DDX6
	PCMT1							ARL6IP5
	CKAP2							TIMM23
	BAG6							RTRAF
	CBX4							ABCB10
	HDAC1							SF3B6
	SNRPB2							TIMM22
	DDX56							IDH2
	CCT7							XRCC6
	ATAD3B							DYNLL1
	CLTC							HM13
	EIF6							MRE11
	XRN1							PWP2
	NOC4L							SACM1L
	OSBPL11							TMEM126A
	EIF3CL							ZNF346
	UTP20							EMC8
	CENPV							SLC27A4
	MICOS13							ZBTB11
	NDUFS4							LETM1
	BAX							USP10
	NDUFAF4							SRP72
	OPA1							MFN2
	SLC25A20							MTX1
	TOP3B							DDX49
	STAU2							NOB1
	ARG1							DNAH9
	POP4							CAPN1
	UBE4B							CMAS
	EIF2S1							TRIP12
	THOC2							UQCC1
	GSR							NCBP1
	TOE1							ATAD3B
	LMNA							COQ8A
	KPRP							GTPBP10
	FUBP3							SART1
	TOMM20							LSM12
	SRP72							PIGS
	NDUFS5							ZCCHC17
	RAB11A							SLC25A20
	CDK5RAP3							GLYR1
	CBX5							SNRPF
	SLC25A22							SMU1
	NOP9							ABCF2
	AGPAT4							RHOT2
	EZH2							KRR1
	SACM1L							SNU13
	RHOT1							NOL6
	H3C1							DNAJA3
	TIMMDC1							UBE4B
	PWP2							LEMD2
	NXF1							SUZ12
	LMAN1							ZCCHC9
	SLC7A5							EMC3
	TUFM							RRP9
	AIFM1							SLC1A5
	ZC2HC1A							TMEM11
	EED							GET4
	SRRM1							NDUFB4
	PINX1							NGDN
	SUZ12							CDK5RAP3
	DSC1							YTHDF2
	SNRPA1							DCAF13
	HERC5							TOMM70
	ELOA							PPIG
	COX7C							SLC25A19
	MLEC							MRM3
	GNL3L							TMED9
	GPD2							MYL6
	RUVBL2							CYP51A1
	SAFB							DDX54
	RUVBL1							HSPA4L
	POR							MGST1
	UBL4A							NDUFA7
	SEC11A							SF3A3
	ELOC							NOC3L
	UQCC1							TMEM161A
	CPD							UTP11
	MTX2							CYB5R3
	SNRNP40							XRN1
	SPCS1							RPS19BP1
	hCG_1984214							NUP107
	RGPD8							OSBPL9
	ATAD1							BAP18
	RAN							PBRM1
	NOL6							DDX10
	NUFIP2							PRPF3
	CAPNS1							TMED10
	HNRNPF							MAGT1
	PNO1							APOBEC3C
	CCT4							BAZ1A
	CALM1							PHF8
	TAF15							ACAD11
	TUBB2B							MAP9
	COA1							SYNJ2BP
	CD59							H3C1
	SMARCE1							OPA1
	SYNJ2BP							EMC6
	PYCR3							ZFP64
	COA3							ACTB
	NPM3							ASPH
	AHCTF1							ESCO2
	TIMM29							MT-ATP8
	CLPTM1L							SRSF2
	BAP18							DNTTIP2
	DDX55							SRP68
	NUP107							UBL4A
	LTV1							OSBPL11
	THAP11							DDX51
	ALDOC							MCM3
	RNF2							MOGS
	NOB1							ATP6AP2
	U2AF2							NDUFS2
	MTHFD2							RNPS1
	SRSF2							CCT4
	CHCHD2							NDUFB11
	SF3A3							HERC5
	FAM162A							SLC25A22
	CERS2							ZNF146
	DDX49							NDUFA13
	MRE11							SPCS3
	CFL1							WDR5
	MAN2B1							MKI67
	HSPA4L							CHAF1A
	CAPN1							MTHFD2
	ERP29							TIMM44
	GTPBP10							CENPV
	DNAJA3							VAPB
	TMEM126B							DPM3
	MPHOSPH10							EIF2S3
	OLA1							AP2A1
	SSR3							DNAJC9
	POP5							SRSF9
	MOGS							RABL3
	NSD1							LLPH
	EIF5A2							MLEC
	IDH2							C1QBP
	TMEM214							QPCTL
	NDUFV3							NDUFB8
	JAGN1							DNAJC11
	DDRGK1							PRPF6
	MCM3							HNRNPA0
	ZNF664							UQCRFS1
	XRCC5							FAM114A2
	MCU							SPOUT1
	SMPD4							MPV17L2
	YWHAE							ZNF281
	GTF3C3							NSD1
	CHAF1B							MDN1
	RMDN3							TCP1
	AAAS							BLM
	MTPAP							GTF2I
	DPM1							RAB11A
	DNAJC19							SRBD1
	ZNF146							EIF3D
	ZNF574							GET3
	CDCA8							CHD5
	AATF							GPD2
	RPS19BP1							PCNA
	ATP13A1							HNRNPA3
	NDUFAB1							CORO7
	UTP11							ELAVL1
	EMC10							AURKAIP1
	COPA							EIF2S1
	EIF3D							COX20
	RRP9							RAB6B
	PPIH							GSG1
	NUP42							AGPAT5
	MRM3							PHC2
	PHGDH							PTRH2
	RNPS1							NDUFA12
	NOL10							NDUFS5
	EMC3							CCDC86
	MARK2							CISD1
	SERPINB12							TMX2
	ZFP91							RAB15
	COX15							RUVBL1
	AP2A1							DDX52
	SF3B6							TMEM126B
	NGDN							NDUFA9
	ROMO1							NOP16
	MPC2							MRPL58
	PTRH2							XRCC5
	OSBPL8							MT-ND4
	ELAVL1							TIMM50
	DCAF13							SLC25A12
	SNRPF							IMP3
	TRMT2A							KIF2C
	TMX2							HDAC1
	EBP							PLRG1
	NDUFB6							EIF2S2
	PABPN1							VMA21
	GLE1							RMDN3
	DHX29							NDUFB5
	NDUFS8							TMEM214
	PYCR1							PNO1
	H2AX							TIMM21
	DPY30							POP5
	CYB5R3							ANO10
	MT-ND4							MTCH1
	GKAP1							AGPAT4
	TMEM161A							CDC42
	SUMO2							NUP205
	TRIM26							RGPD8
	SCFD1							GNB1
	EMC4							UPF3B
	SPATS2							OXA1L
	EMC6							TIMM29
	ZC3H8							MBOAT7
	HM13							SNRPB2
	POLR1E							EXOSC3
	ZCCHC9							CERS2
	VKORC1							AP2B1
	PPIG							MFSD10
	AGPAT5							HNRNPUL1
	DDX6							SNRNP200
	UHRF1							BCAS2
	MARCHF5							GKAP1
	ZCCHC17							TXN
	GTF2I							CBX5
	SF1							GIGYF2
	PCNA							CEBPZ
	COQ8A							TRMT10C
	RBM42							ISG20L2
	DSG4							CISD2
	XRCC6							TARS3
	TIMM50							EIF3I
	EMC8							KIF22
	PRPF6							CBX8
	PHC2							EIF3CL
	ARMC10							SNRPG
	ZNF281							ATP5MF
	ASCC2							GTF3C1
	IMP3							SCFD1
	DNTTIP2							H2BC14
	SRPK2							SFXN4
	TEFM							DLAT
	CBX8							SPATS2L
	ZNF346							SNRNP40
	TIMM21							UBTF
	VKORC1L1							EIF3F
	LCLAT1							LMNA
	MPV17L2							PPIA
	VMA21							NDUFA10
	SFXN2							JAGN1
	SPOUT1							KPNB1
	COX20							AATF
	RDH11							NDUFB6
	GET4							SRSF5
	CYP51A1							SF3B2
	RAP1A							ZC3H15
	CDC40							UTP14A
	EEF1G							UHRF1
	MPDU1							NXF1
	PDHB							POR
	CHAF1A							NME3
	ESYT1							ARMC10
	SNRNP70							GNA12
	AP2S1							OLA1
	TCP1							AHCTF1
	SNRPG							AP2S1
	ESCO2							TOE1
	MFN2							TRMT1L
	KIF22							MTX2
	EIF2B4							OCIAD1
	TXN							COA3
	L1RE1							WDR3
	LMAN2							ATP2A2
	HSDL1							POP4
	IMP4							RUVBL2
	CDK1							DRG1
	MBOAT7							CALM1
	GET3							SPCS1
	TARS3							ATP1B3
	CDC42							KRI1
	BNIP1							CHCHD2
	ATP6AP2							ATXN2L
	SLC25A19							GTF3C2
	SELENBP1							ABT1
	ANO10							ARID2
	ATP6V0D1							RDH11
	PREB							MAP7D1
	ZC3H15							RFC5
	NMNAT1							HSDL1
	EIF3F							DDX56
	NDC1							NDC1
	RABL3							EXOSC8
	LSM12							SPATS2
	CAPZB							COA1
	ZNF48							BAX
	RPP25L							HNRNPA1
	MAP9							L1RE1
	FAM114A2							PIGT
	RO60							CTCF
	PRSS3							PINX1
	LSM14B							SELENBP1
	ARL1							NOL10
	ISG20L2							ZC2HC1A
	NCBP1							FAF2
	MECP2							SMARCE1
	SLC27A4							CLTC
	RAB6B							RSBN1L
	APOOL							PTBP1
	HBB							BRD1
	COX7A2L							CDC40
	RAC2							RAN
	MRPL58							EEF1G
	EIF3I							MICOS13
	FCF1							MKKS
	ARL6IP5							ATP5PF
	SSB							SMARCA1
	HOXD13							MTPAP
	UFM1							ZNF22
	HBA1							SF1
	YTHDF2							FXR1
	PIGT							SAFB
	QPCTL							NUP210
	MFSD10							NDUFB9
								SRRM1
								RAB7A
								TRMT2A
								NDUFC2
								PPAN
								PABPN1
								NDUFB3
								PTDSS1
								DNAJC19
								ATP5MD
								FKBP8
								BAG6
								CCT7
								HBA1
								DDX55
								CDCA8
						PARP1 KO	2	PCMTD2
								LUC7L2
						PARP1 KO + H2O2	27	PDHA1
								CTR9
								VCPIP1
								MYO3B
								MSH6
								RAB35
								NBPF19
								TUBG1
								PRDX2
								SEC62
								ACP1
								HSD17B12
								MYH11
								TALDO1
								S100A7
								SAFB2
								NKAP
								RRS1
								ZMPSTE24
								CTSD
								S100A8
								SCGB1D2
								RCN2
								RPF2
								PRSS1
								BANF1
								S100A9

## Sheet: DDR + Chromatin remodeling
Gene	Description
ARID2	AT-rich interaction domain 2(ARID2)
ASCC2	activating signal cointegrator 1 complex subunit 2(ASCC2)
ASCC3	activating signal cointegrator 1 complex subunit 3(ASCC3)
BANF1	BAF nuclear assembly factor 1(BANF1)
BAZ1A	bromodomain adjacent to zinc finger domain 1A(BAZ1A)
BAZ1B	bromodomain adjacent to zinc finger domain 1B(BAZ1B)
BCLAF1	BCL2 associated transcription factor 1(BCLAF1)
BLM	BLM RecQ like helicase(BLM)
BRD1	bromodomain containing 1(BRD1)
CBX3	chromobox 3(CBX3)
CBX4	chromobox 4(CBX4)
CBX5	chromobox 5(CBX5)
CBX8	chromobox 8(CBX8)
CDC5L	cell division cycle 5 like(CDC5L)
CDK1	cyclin dependent kinase 1(CDK1)
CHAF1A	chromatin assembly factor 1 subunit A(CHAF1A)
CHAF1B	chromatin assembly factor 1 subunit B(CHAF1B)
CHD5	chromodomain helicase DNA binding protein 5(CHD5)
CTCF	CCCTC-binding factor(CTCF)
DCAF1	DDB1 and CUL4 associated factor 1(DCAF1)
DCAF13	DDB1 and CUL4 associated factor 13(DCAF13)
DDX1	DEAD-box helicase 1(DDX1)
DDX10	DEAD-box helicase 10(DDX10)
DDX18	DEAD-box helicase 18(DDX18)
DDX21	DExD-box helicase 21(DDX21)
DDX24	DEAD-box helicase 24(DDX24)
DDX27	DEAD-box helicase 27(DDX27)
DDX31	DEAD-box helicase 31(DDX31)
DDX47	DEAD-box helicase 47(DDX47)
DDX49	DEAD-box helicase 49(DDX49)
DDX5	DEAD-box helicase 5(DDX5)
DDX51	DEAD-box helicase 51(DDX51)
DDX52	DExD-box helicase 52(DDX52)
DDX54	DEAD-box helicase 54(DDX54)
DHX37	DEAH-box helicase 37(DHX37)
EED	embryonic ectoderm development(EED)
ELAVL1	ELAV like RNA binding protein 1(ELAVL1)
EZH2	enhancer of zeste 2 polycomb repressive complex 2 subunit(EZH2)
FMR1	fragile X messenger ribonucleoprotein 1(FMR1)
FUS	FUS RNA binding protein(FUS)
FXR1	FMR1 autosomal homolog 1(FXR1)
GTF3C4	general transcription factor IIIC subunit 4(GTF3C4)
H2AX	H2A.X variant histone(H2AX)
HDAC1	histone deacetylase 1(HDAC1)
HNRNPA1	heterogeneous nuclear ribonucleoprotein A1(HNRNPA1)
HNRNPC	heterogeneous nuclear ribonucleoprotein C(HNRNPC)
HNRNPD	heterogeneous nuclear ribonucleoprotein D(HNRNPD)
HNRNPL	heterogeneous nuclear ribonucleoprotein L(HNRNPL)
HNRNPR	heterogeneous nuclear ribonucleoprotein R(HNRNPR)
HNRNPU	heterogeneous nuclear ribonucleoprotein U(HNRNPU)
HNRNPUL1	heterogeneous nuclear ribonucleoprotein U like 1(HNRNPUL1)
IGF2BP2	insulin like growth factor 2 mRNA binding protein 2(IGF2BP2)
KIF22	kinesin family member 22(KIF22)
LMNA	lamin A/C(LMNA)
LMNB1	lamin B1(LMNB1)
LMNB2	lamin B2(LMNB2)
MACROH2A1	macroH2A.1 histone(MACROH2A1)
MACROH2A2	macroH2A.2 histone(MACROH2A2)
MATR3	matrin 3(MATR3)
MAZ	MYC associated zinc finger protein(MAZ)
MDC1	mediator of DNA damage checkpoint 1(MDC1)
MMTAG2	Multiple myeloma tumor-associated protein 2
MRE11	MRE11 homolog, double strand break repair nuclease(MRE11)
MSH6	mutS homolog 6(MSH6)
MTREX	Mtr4 exosome RNA helicase(MTREX)
MYBBP1A	MYB binding protein 1a(MYBBP1A)
NAT10	N-acetyltransferase 10(NAT10)
NCL	nucleolin(NCL)
NONO	non-POU domain containing octamer binding(NONO)
NPM1	nucleophosmin 1(NPM1)
NPM3	nucleophosmin/nucleoplasmin 3(NPM3)
NSD1	nuclear receptor binding SET domain protein 1(NSD1)
NSD2	nuclear receptor binding SET domain protein 2(NSD2)
NUMA1	nuclear mitotic apparatus protein 1(NUMA1)
PARP1	poly(ADP-ribose) polymerase 1(PARP1)
PBRM1	polybromo 1(PBRM1)
PCNA	proliferating cell nuclear antigen(PCNA)
PDCD11	programmed cell death 11(PDCD11)
PELP1	proline, glutamate and leucine rich protein 1(PELP1)
PHC2	polyhomeotic homolog 2(PHC2)
PHF8	PHD finger protein 8(PHF8)
PRKDC	protein kinase, DNA-activated, catalytic subunit(PRKDC)
PRPF19	pre-mRNA processing factor 19(PRPF19)
PSIP1	PC4 and SRSF1 interacting protein 1(PSIP1)
RBBP4	RB binding protein 4, chromatin remodeling factor(RBBP4)
RBBP7	RB binding protein 7, chromatin remodeling factor(RBBP7)
RBM14	RNA binding motif protein 14(RBM14)
RBMX	RNA binding motif protein X-linked(RBMX)
RCC2	regulator of chromosome condensation 2(RCC2)
REXO4	REX4 homolog, 3'-5' exonuclease(REXO4)
RFC1	replication factor C subunit 1(RFC1)
RFC2	replication factor C subunit 2(RFC2)
RFC3	replication factor C subunit 3(RFC3)
RFC4	replication factor C subunit 4(RFC4)
RFC5	replication factor C subunit 5(RFC5)
RNF2	ring finger protein 2(RNF2)
RUVBL1	RuvB like AAA ATPase 1(RUVBL1)
RUVBL2	RuvB like AAA ATPase 2(RUVBL2)
SAFB	scaffold attachment factor B(SAFB)
SAFB2	scaffold attachment factor B2(SAFB2)
SENP3	SUMO specific peptidase 3(SENP3)
SET	SET nuclear proto-oncogene(SET)
SF3B1	splicing factor 3b subunit 1(SF3B1)
SFPQ	splicing factor proline and glutamine rich(SFPQ)
SMARCA1	SWI/SNF related, matrix associated, actin dependent regulator of chromatin, subfamily a, member 1(SMARCA1)
SMARCA4	SWI/SNF related, matrix associated, actin dependent regulator of chromatin, subfamily a, member 4(SMARCA4)
SMARCA5	SWI/SNF related, matrix associated, actin dependent regulator of chromatin, subfamily a, member 5(SMARCA5)
SMARCC2	SWI/SNF related, matrix associated, actin dependent regulator of chromatin subfamily c member 2(SMARCC2)
SMARCE1	SWI/SNF related, matrix associated, actin dependent regulator of chromatin, subfamily e, member 1(SMARCE1)
SNRNP200	small nuclear ribonucleoprotein U5 subunit 200(SNRNP200)
SON	SON DNA and RNA binding protein(SON)
SSRP1	structure specific recognition protein 1(SSRP1)
SUMO2	small ubiquitin like modifier 2(SUMO2)
SUPT16H	SPT16 homolog, facilitates chromatin remodeling subunit(SUPT16H)
SUZ12	SUZ12 polycomb repressive complex 2 subunit(SUZ12)
TAF15	TATA-box binding protein associated factor 15(TAF15)
THRAP3	thyroid hormone receptor associated protein 3(THRAP3)
TOP1	DNA topoisomerase I(TOP1)
TOP2A	DNA topoisomerase II alpha(TOP2A)
TOP2B	DNA topoisomerase II beta(TOP2B)
TOP3B	DNA topoisomerase III beta(TOP3B)
TPX2	TPX2 microtubule nucleation factor(TPX2)
TRIM28	tripartite motif containing 28(TRIM28)
TRIP12	thyroid hormone receptor interactor 12(TRIP12)
UFL1	UFM1 specific ligase 1(UFL1)
UFM1	ubiquitin fold modifier 1(UFM1)
UHRF1	ubiquitin like with PHD and ring finger domains 1(UHRF1)
USP10	ubiquitin specific peptidase 10(USP10)
VCP	valosin containing protein(VCP)
VCPIP1	valosin containing protein interacting protein 1(VCPIP1)
WDR5	WD repeat domain 5(WDR5)
XRCC5	X-ray repair cross complementing 5(XRCC5)
XRCC6	X-ray repair cross complementing 6(XRCC6)
ZC3HAV1	zinc finger CCCH-type containing, antiviral 1(ZC3HAV1)
ZMPSTE24	zinc metallopeptidase STE24(ZMPSTE24)
ZNF280C	zinc finger protein 280C(ZNF280C)
ZNF281	zinc finger protein 281(ZNF281)
ZNF432	zinc finger protein 432(ZNF432)
ZNF625	zinc finger protein 625(ZNF625)
